# Supplementary material for: Research on surrogate model of dam numerical simulation with multiple outputs based on adaptive sampling
Source: Sci Rep. 2023 Jul 24;13:11955. doi: 10.1038/s41598-023-38590-z (PMC10366182; doi:10.1038/s41598-023-38590-z)
Supplement: Supplementary file 1 — Supplementary Information. [file 41598_2023_38590_MOESM1_ESM.xlsx]

## Sheet: Sheet1
	Measured_Point_Number
Node_Number	294	431	1328	3333	5506	8869	11270	12147	16182	21468	24838	31096	33726	39173	41962	47069	49132
x	-203.333	-190.32	-169.3	-150.08	-129.075	-102	-83	-78	-59	-40	-11.38	13.5667	43.2071	68.2071	89.8357	116.637	146.387
y	0	0	0	-0.7	-0.7	32.4202	32.4202	-0.571429	-0.571429	-0.571429	4.33636	5.625	5.625	5.625	5.625	6.13636	5.5
z	3451	3451	3451	3451	3451	3415.57	3415.57	3451	3451	3451	3451	3451	3451	3451	3451	3451	3451
1	0.0002085	0.0001213	0.0001261	-2.97e-05	-0.0001533	-0.0013026	-0.0018027	-0.0024818	-0.0010037	-0.000823	0.0007529	0.0022516	0.0015074	0.0013137	0.00069	7.21e-05	-6.15e-05
2	8.83e-05	0.0001627	5.44e-05	-0.0001712	-0.000437	-0.0011134	-0.0009206	-0.0013993	-0.0007237	-0.000367	0.000536	0.0011393	0.000852	0.0009897	0.0006975	0.0002226	-9.82e-05
3	7.83e-05	0.0001354	0.0001399	-3.8e-05	-0.0001651	-0.0018974	-0.0027388	-0.0038289	-0.0014953	-0.0013533	0.0008834	0.0035812	0.0021449	0.0017093	0.0008948	2.88e-05	-9.97e-05
4	-2.45e-05	0.0001821	1.87e-05	-0.0003656	1.93e-05	-0.001709	-0.0019531	-0.0033713	-0.001083	-0.0004865	0.0013981	0.0024736	0.0017929	0.0015302	0.000461	-1.41e-05	-0.0001554
5	0.000167	4.97e-05	0.0001673	0.0001377	-5.02e-05	-0.0009389	-0.0014689	-0.0017122	-0.000767	-0.001042	0.0004705	0.0019186	0.0011837	0.0010863	0.0006357	6.99e-05	1.26e-05
6	0.0002209	0.0003336	0.0003279	0.0002929	-0.0007272	-0.0019841	-0.0025133	-0.0031589	-0.0016846	-0.0013259	0.0002175	0.003619	0.0015519	0.0013839	0.0012102	0.000104	-0.0001434
7	5.79e-05	0.000158	-1.8e-06	-0.0003957	-0.000688	-0.0014782	-0.0010995	-0.0017432	-0.0007036	-0.0005411	0.000875	0.0012267	0.0013042	0.0014197	0.0008178	0.0004297	-0.0001391
8	-2.2e-06	0.0002287	2.87e-05	-0.0004637	-0.0002305	-0.0020779	-0.0020341	-0.0036552	-0.0006493	-0.0005112	0.0017302	0.0022752	0.0022277	0.0017912	0.0003422	3.8e-05	-0.0002183
9	0.0002939	5.16e-05	2.65e-05	-0.0002651	-0.0010009	-0.0011852	-0.0009021	-0.0008659	-0.0012446	-0.0009437	0.0003342	0.0015292	0.0010334	0.0014579	0.0014327	0.0006705	3.02e-05
10	0.0002327	0.0003239	0.0002561	0.0005435	0.0008256	-0.0021712	-0.0037241	-0.0049873	-0.0032438	-0.0019316	0.0001252	0.0062872	0.0019919	0.0015413	0.0012005	-0.0007983	-0.0001681
11	2.09e-05	0.00013	8.16e-05	-0.0002084	-0.0004776	-0.0016038	-0.0018337	-0.0027018	-0.0006165	-0.0007602	0.0011548	0.0020286	0.0017649	0.0014608	0.0005414	0.0001498	-0.0001419
12	0.0001327	0.0001938	-1.2e-05	-0.0002955	-0.0009137	-0.0022353	-0.002156	-0.0030024	-0.0018658	-0.000851	0.0007822	0.0028845	0.0017202	0.0018695	0.0015438	0.0004888	-5.78e-05
13	0.000167	9.04e-05	0.000102	-0.0001145	-6.91e-05	-0.0009863	-0.0012596	-0.0017829	-0.000519	-0.0009235	0.0005729	0.0016402	0.0013422	0.0011418	0.0004458	6.97e-05	-8.27e-05
14	0.0001326	8.9e-05	6.44e-05	-0.0001514	-0.000372	-0.0008326	-0.0006988	-0.0009417	-0.0003965	-0.0003674	0.000502	0.000753	0.0008071	0.0008402	0.0004969	0.0002682	-3.77e-05
15	-0.0001222	0.000121	4.56e-05	5.6e-05	-0.0002551	-0.0013871	-0.0015259	-0.0023061	-0.0014085	-0.0005805	0.0004694	0.002165	0.0009906	0.0010294	0.0008135	-1.38e-05	-8.13e-05
16	4.4e-05	0.0005596	0.0004583	0.0003317	-0.0004204	-0.0027671	-0.0030414	-0.004267	-0.0016655	-0.0010513	0.0009531	0.0040911	0.0020638	0.001674	0.0011145	-0.0001713	-0.0004332
17	0.0001414	3.01e-05	6.11e-05	-6.6e-06	0.0003497	-0.0009451	-0.0018595	-0.0025611	-0.0013469	-0.0009164	0.0005389	0.0026574	0.0012964	0.0010593	0.0006225	-0.0001356	4.9e-06
18	7.82e-05	0.0001906	0.0001742	-4.2e-06	-0.0003603	-0.0009569	-0.0005319	-0.0008983	-0.0006291	-0.0001957	0.0004866	0.0006642	0.0005922	0.000889	0.0006607	0.0001513	-9.38e-05
19	0.0001507	0.0001741	-5.67e-05	-0.0005322	-0.0003966	-0.0026341	-0.0033865	-0.005214	-0.0016166	-0.0011369	0.0017745	0.0040251	0.0029828	0.002393	0.00093	0.0002392	-0.0001526
20	-6.7e-05	0.0001774	0.0001224	-2.6e-06	-0.0001743	-0.0012127	-0.0011789	-0.0019973	-0.0008186	-0.0001906	0.0007652	0.0014478	0.0009854	0.0009258	0.0004549	-4.15e-05	-0.0001126
21	0.0001327	0.0001279	4.12e-05	-0.0002214	-0.0006574	-0.0011038	-0.0007925	-0.0009254	-0.0005571	-0.0005715	0.0003538	0.0009429	0.0008668	0.0009853	0.0007824	0.0004493	-5.04e-05
22	0.0004085	0.0003972	0.0004599	0.0002214	-0.0002125	-0.0016405	-0.0021848	-0.002812	-0.0011496	-0.0015575	0.000464	0.0029868	0.0016711	0.0015083	0.0010095	-4.1e-06	-0.0002183
23	-1.66e-05	0.0001264	1.3e-06	-0.0003001	-0.0003623	-0.0015447	-0.0014761	-0.0024103	-0.0006746	-0.0004502	0.0011352	0.0015343	0.0014389	0.0013836	0.0005417	0.0002382	-9.22e-05
24	-6.6e-05	0.0002327	0.000175	3.7e-06	0.000176	-0.0014189	-0.0015373	-0.0026501	-0.0007657	-0.0003899	0.000921	0.0019868	0.0013417	0.0010438	0.0002888	-0.0002494	-0.0001984
25	0.0002646	0.0001322	-0.0001091	-0.0003763	-0.0013067	-0.0016347	-0.0012352	-0.001477	-0.0018284	-0.0008966	0.0002068	0.0022864	0.0011412	0.0015228	0.0017636	0.0006334	-3.44e-05
26	0.0004738	0.000549	0.0004323	0.0005987	-0.0001854	-0.002421	-0.0031095	-0.0037325	-0.0031216	-0.0019628	-0.0002342	0.0053116	0.001661	0.0017371	0.0018539	-0.0001853	-0.0002714
27	9.8e-06	0.0001259	5.07e-05	-0.0002693	-0.0003249	-0.0016916	-0.0016989	-0.0026147	-0.0005079	-0.0005032	0.0012925	0.0015468	0.0016804	0.0014443	0.0004532	0.0002739	-7.23e-05
28	0.0002506	0.0005025	0.0003479	2.99e-05	-0.0009898	-0.0023069	-0.0017666	-0.0023351	-0.001714	-0.000765	0.0006394	0.0025894	0.0013097	0.0015779	0.0016429	0.0003322	-0.0003227
29	6.88e-05	8.78e-05	0.0001169	-9.2e-06	-0.0002086	-0.0008541	-0.0010559	-0.0014097	-0.0004587	-0.0007466	0.0003254	0.0012885	0.000955	0.0008413	0.0004218	0.0001234	-5.61e-05
30	0.0001801	7.95e-05	0.0001888	0.0001252	6.04e-05	-0.0007677	-0.0011394	-0.0015505	-0.0004834	-0.0005349	0.0005978	0.001357	0.0010222	0.000839	0.0003095	-6.67e-05	-3.19e-05
31	5.32e-05	0.0001673	-9.1e-06	-0.000205	0.0004491	-0.001855	-0.0026084	-0.0040864	-0.0016871	-0.0009932	0.0010755	0.0037549	0.0020998	0.0016336	0.0006576	-0.000305	-0.0001623
32	-3.78e-05	0.0002565	0.0001611	1.15e-05	0.0003446	-0.0014268	-0.0020416	-0.0031202	-0.0014475	-0.000679	0.000652	0.0029249	0.0012139	0.0009541	0.0005946	-0.0003009	-0.000271
33	0.0002913	0.000402	0.0004197	0.0003975	-0.000581	-0.0023635	-0.0027518	-0.0033348	-0.0016394	-0.0015146	0.0003773	0.004141	0.001945	0.0016704	0.0012467	-1.14e-05	-0.0001838
34	7.25e-05	0.0003056	0.0003366	0.0002612	0.0004068	-0.001927	-0.0026254	-0.0040123	-0.0015114	-0.000785	0.0009727	0.0034097	0.0019252	0.0014606	0.0006484	-0.0003996	-0.0001996
35	5.49e-05	3.61e-05	-4.15e-05	-0.0002559	-0.0005732	-0.0008807	-0.0006591	-0.0009053	-0.0006661	-0.0005549	0.0004217	0.0008771	0.0007869	0.0010483	0.0007769	0.0003804	-2.52e-05
36	-2.4e-06	0.0003708	0.0003431	0.0001989	-0.0002098	-0.0013124	-0.0008986	-0.0013415	-0.0005921	-0.0001939	0.0004585	0.0009681	0.0005816	0.0006946	0.0005824	1e-07	-0.000262
37	0.000195	4.92e-05	-9e-05	-0.0004818	-0.0005244	-0.0015015	-0.0016966	-0.0026534	-0.0008805	-0.0007014	0.0011911	0.0020019	0.0018063	0.001626	0.0006621	0.0003563	-5.39e-05
38	0.0001901	0.0001761	8.16e-05	-0.00038	-0.0003471	-0.0018156	-0.0018996	-0.0030589	-0.0007092	-0.000616	0.0015736	0.0019466	0.0019817	0.0018325	0.0005866	0.000263	-0.0001102
39	9.23e-05	0.0002441	0.0002198	6.97e-05	-0.0004311	-0.0017566	-0.0022629	-0.0030354	-0.0013777	-0.0013273	0.0002729	0.0030677	0.0015273	0.0013648	0.0009325	0.0001202	-0.0001116
40	-5.14e-05	0.0002356	9.13e-05	-2.52e-05	-0.0008472	-0.0013461	-0.0006117	-0.0009158	-0.0014469	-0.0002703	0.0001333	0.001359	0.0004119	0.0008645	0.0013	0.0002775	-0.0001406
41	0.0001596	7.53e-05	2.97e-05	-0.0002086	4.6e-05	-0.0011832	-0.0016687	-0.0025186	-0.000785	-0.000758	0.0008877	0.0020986	0.0015876	0.001267	0.000449	3.12e-05	-5.7e-05
42	0.0001921	0.0002469	0.0001263	-0.0003577	-0.0005184	-0.0017172	-0.0014699	-0.002319	-0.0004608	-0.0004995	0.0013078	0.0013315	0.0016778	0.0015673	0.000591	0.0003292	-0.0001639
43	0.0002032	0.000246	6.88e-05	0.0001057	-0.0006734	-0.0019498	-0.0022857	-0.0027786	-0.0025749	-0.0012861	-9.1e-05	0.0038583	0.0013118	0.0014644	0.0016987	0.0001995	-7.2e-05
44	5.4e-06	0.0002774	0.0002584	0.0001278	-7.3e-05	-0.0011085	-0.0011261	-0.0017892	-0.0004938	-0.0003691	0.0005375	0.0013447	0.0009481	0.0007872	0.0003316	-0.0001374	-0.0001995
45	0.0001144	8.75e-05	-3.88e-05	-0.000312	-0.0010195	-0.0016391	-0.0012847	-0.001588	-0.0013441	-0.0007165	0.0005131	0.0017938	0.0011866	0.0014701	0.001359	0.0006429	3.28e-05
46	0.0002831	0.000161	0.000206	2.07e-05	0.0006496	-0.0014194	-0.0021803	-0.003309	-0.0013964	-0.0010947	0.0011061	0.0031272	0.0019989	0.0017002	0.0006312	-0.0003255	-8.68e-05
47	-1.23e-05	0.0001557	5.77e-05	-0.0001689	-0.0002099	-0.0012568	-0.0013304	-0.0021335	-0.000556	-0.0003679	0.0008769	0.0014546	0.0012204	0.0010353	0.0003817	5.2e-05	-0.0001485
48	-1.31e-05	0.0001536	8.24e-05	1.97e-05	-0.000122	-0.0013412	-0.0017076	-0.0025717	-0.0011143	-0.0004899	0.0006121	0.0021768	0.0011778	0.0009888	0.0005745	-4.64e-05	-0.0001047
49	0.000459	0.0003955	0.0003644	-0.0001621	-0.0008771	-0.0026064	-0.0027157	-0.0032672	-0.0009333	-0.0015052	0.0011657	0.0031584	0.0023987	0.0021907	0.0012542	0.0005976	-0.0002196
50	0.0001127	0.0001789	5.86e-05	-0.0001706	-9.48e-05	-0.001956	-0.002832	-0.0041379	-0.0016618	-0.0010593	0.0009677	0.0038037	0.0021352	0.0016357	0.0008478	-6.22e-05	-0.0001194
51	-2.55e-05	-1.2e-05	-2.79e-05	-7.16e-05	-0.0003133	-0.0007451	-0.0007853	-0.001051	-0.0007043	-0.000496	0.0003224	0.0010714	0.0006468	0.0007483	0.0005854	0.0001599	2.19e-05
52	0.0001431	0.0002211	7.86e-05	-0.0001313	-0.0002238	-0.0016679	-0.0019111	-0.002839	-0.0010074	-0.0006879	0.0008063	0.0023851	0.0015701	0.0013176	0.0006904	4.15e-05	-0.0001695
53	0.0001294	2.13e-05	-4.25e-05	-0.0004408	0.0001536	-0.0014497	-0.0019041	-0.0031262	-0.0010117	-0.0008685	0.0015236	0.0025239	0.001999	0.0017396	0.0004458	0.0001174	-3.25e-05
54	0.0001289	7.58e-05	3.68e-05	-0.0002028	-0.0003792	-0.0012072	-0.0011632	-0.0017292	-0.0006909	-0.0004587	0.0008164	0.0012726	0.0011733	0.0012224	0.0006328	0.0003003	-1.73e-05
55	9.5e-06	0.0003525	0.0003059	0.0001789	-0.0003981	-0.0019337	-0.0025107	-0.0034323	-0.0015464	-0.0012588	0.0004733	0.0034982	0.0015479	0.0012921	0.0010145	-1.35e-05	-0.0003159
56	0.0001374	0.0002205	-2.2e-06	-0.0002983	-0.0011838	-0.0015554	-0.0009004	-0.001096	-0.0014453	-0.0006407	0.0002017	0.0015857	0.0008064	0.0013071	0.0015469	0.00062	-9.33e-05
57	0.000167	3.94e-05	0.0001111	-5.93e-05	3.97e-05	-0.0010694	-0.0013697	-0.0020276	-0.0004727	-0.000865	0.0008981	0.0016376	0.0015844	0.0013153	0.0003474	8.2e-06	-3.1e-06
58	0.0001601	0.0002333	0.0002559	3.96e-05	-0.0002695	-0.0013917	-0.0015328	-0.0022065	-0.000534	-0.0005718	0.0008747	0.0017107	0.001409	0.0011792	0.0004859	1.24e-05	-0.0001322
59	0.000443	0.0006324	0.0005228	0.0007354	0.000731	-0.0025037	-0.0039537	-0.0049154	-0.0034553	-0.0028063	-0.0001315	0.0072186	0.001999	0.0017007	0.0015177	-0.0007436	-0.0005206
60	3.53e-05	0.0001861	0.0001997	0.0001118	6.91e-05	-0.0010354	-0.0011152	-0.0017652	-0.000538	-0.0004863	0.0004558	0.0013978	0.0009786	0.0008211	0.0003051	-0.0001422	-0.0001163
61	0.0001916	0.0001523	-2.42e-05	-0.0004366	-0.0012146	-0.0024932	-0.0025507	-0.0033417	-0.0019951	-0.0014567	0.001083	0.0034014	0.0023244	0.0024747	0.0018721	0.0007021	-8.52e-05
62	0.0001861	0.0001276	-8.84e-05	-0.0003898	-0.0006277	-0.0018367	-0.0020808	-0.0030288	-0.0016204	-0.0009379	0.0008364	0.0028305	0.001849	0.0017762	0.0011861	0.0003416	-7.42e-05
63	-9.95e-05	0.0001717	0.0001127	-3.77e-05	-0.0002652	-0.0009684	-0.0006629	-0.0010836	-0.0004256	-0.0001785	0.0005115	0.0006781	0.0006304	0.000674	0.000413	0.0001077	-0.0001263
64	-0.0001312	0.0002701	0.0001479	-0.0001333	-0.0002515	-0.0018763	-0.0020262	-0.0033825	-0.0009007	-0.0003888	0.0013658	0.0022329	0.0017248	0.0014354	0.0004581	-6.95e-05	-0.0002434
65	0.0002009	8.25e-05	-6.33e-05	-0.0003975	-0.0016287	-0.0011882	0.0002728	0.0008446	-0.0013202	-0.0007105	-0.0002938	0.0005097	0.0004522	0.0012821	0.0018984	0.0010065	0.0001133
66	0.0001096	0.0002557	0.0002394	0.0001842	0.0002864	-0.0013092	-0.0019393	-0.0028147	-0.0014518	-0.0007023	0.0004564	0.00273	0.0011403	0.0009566	0.0006961	-0.0002558	-0.0001705
67	0.0001062	9.9e-05	-2.09e-05	-0.000363	-0.0003189	-0.0013399	-0.0013977	-0.0022114	-0.0003535	-0.00047	0.0010721	0.0014452	0.0015162	0.0012281	0.0003333	0.0002156	-9.15e-05
68	-5.03e-05	0.0002825	0.0002129	6.06e-05	-8.44e-05	-0.0020581	-0.002253	-0.0035323	-0.0012613	-0.0004621	0.0011539	0.0026035	0.0016712	0.0014767	0.0007221	-9.46e-05	-0.0001755
69	0.0001019	7.73e-05	5.21e-05	-0.0002094	-0.0002107	-0.0010505	-0.0013431	-0.001983	-0.0005624	-0.0007429	0.0007182	0.0015848	0.0013172	0.0011243	0.0004109	0.0001587	-5.05e-05
70	0.0002873	0.0002961	0.0003953	0.0002032	-4.02e-05	-0.0009277	-0.001008	-0.0012702	-0.0003897	-0.000556	0.0005744	0.0010868	0.0008652	0.0009074	0.0004992	-2.02e-05	-0.0001557
71	9.1e-05	0.0002365	3.95e-05	5.43e-05	-0.0005606	-0.0026197	-0.0035776	-0.0047931	-0.0034215	-0.0016631	0.0003127	0.0054653	0.0021367	0.0020567	0.0019626	0.0001198	-9.32e-05
72	-6.9e-05	0.0003091	0.00023	-2.31e-05	-0.0002037	-0.0021003	-0.0020678	-0.0032582	-0.0008311	-0.0003648	0.001338	0.002131	0.0017082	0.0014194	0.0005441	-1.78e-05	-0.0002323
73	0.0001407	7.02e-05	-2.32e-05	-0.0002573	-4.1e-05	-0.0011384	-0.0015329	-0.0023088	-0.0008495	-0.0006614	0.0007335	0.0019517	0.001384	0.001174	0.0005114	9.44e-05	-5.91e-05
74	0.0001388	0.0002071	0.0001739	3.68e-05	-0.0002852	-0.0010432	-0.001033	-0.001476	-0.0010511	-0.0004763	0.0004118	0.0015341	0.0008672	0.0009782	0.0008126	8.11e-05	-0.0001163
75	8.5e-05	0.000222	0.0002028	0.000321	0.0007136	-0.0017341	-0.0027155	-0.0037986	-0.0019781	-0.0016707	0.0003274	0.0044311	0.0018755	0.0014343	0.0007746	-0.0005973	-0.0001379
76	7.9e-05	0.0003351	9.01e-05	-0.0004524	7.44e-05	-0.002447	-0.0027827	-0.0047635	-0.0015325	-0.0007561	0.0018717	0.003536	0.0025311	0.0021806	0.0007153	-0.0001118	-0.0002982
77	0.0003363	0.0004415	0.0003526	0.0002801	-0.0012084	-0.0029939	-0.0033449	-0.0038439	-0.0027785	-0.001643	0.0003999	0.0050666	0.002028	0.001996	0.0020355	0.0003808	-0.0001816
78	0.0002213	0.0002515	0.0003531	0.0002913	-0.0001927	-0.001214	-0.0014054	-0.0017186	-0.0006675	-0.0010309	0.00021	0.0019065	0.0011539	0.0010407	0.0006355	-1.28e-05	-0.0001192
79	5.39e-05	0.0001067	-8.23e-05	-0.0005172	-0.0007005	-0.0015899	-0.0011942	-0.001967	-0.0005769	-0.0004298	0.0011058	0.0011916	0.0014986	0.001471	0.0006738	0.0004855	-7.69e-05
80	-1.7e-06	0.0001265	7.03e-05	-5.62e-05	0.0001336	-0.001218	-0.001599	-0.0025203	-0.0008954	-0.0005666	0.0006983	0.0021467	0.0013058	0.0010012	0.000362	-0.0001451	-8.8e-05
81	0.0003301	0.0001972	0.0001366	8.7e-05	-0.0006768	-0.0012646	-0.0013671	-0.0012993	-0.0019927	-0.0013199	-0.0002018	0.0027005	0.000902	0.0012826	0.0016284	0.0003352	-2.53e-05
82	0.0002036	0.0002454	0.0001447	-3.77e-05	-0.0001049	-0.0016029	-0.0021602	-0.0030962	-0.0015121	-0.0008616	0.0006293	0.0029305	0.0015262	0.0013224	0.0009013	-4.44e-05	-0.000168
83	-1.53e-05	7.86e-05	8.21e-05	-0.0001512	-0.0001587	-0.0011972	-0.0012339	-0.0019201	-0.0002729	-0.0005525	0.0010799	0.0012014	0.0013723	0.0011727	0.0002686	0.0001015	-8.07e-05
84	0.0001001	0.0002159	5.3e-06	-0.0003888	-0.0011831	-0.0016994	-0.0006458	-0.0008928	-0.0010408	-0.0005418	0.0003927	0.0009853	0.0010141	0.0014677	0.0014022	0.0007017	-8.47e-05
85	8.44e-05	-1.96e-05	9.24e-05	8.49e-05	-6.81e-05	-0.0006384	-0.0010971	-0.0013467	-0.0004784	-0.0008139	0.0004591	0.0013973	0.0010068	0.0008394	0.0003644	1.86e-05	3.15e-05
86	9.07e-05	0.0001088	3.81e-05	-0.0001183	-0.0002923	-0.001217	-0.0013706	-0.0019257	-0.0008126	-0.0004927	0.0005908	0.0016227	0.0010986	0.0010365	0.0006317	0.0001845	-4.08e-05
87	0.0002483	0.0002799	-0.0002026	-0.000705	-0.000703	-0.0036558	-0.0048227	-0.0067418	-0.0050127	-0.0023343	0.0007802	0.0077724	0.0033419	0.003247	0.0030137	0.000347	-0.0001881
88	4.51e-05	0.0002631	0.0001463	-0.0001657	-0.0004688	-0.0017842	-0.00179	-0.0027248	-0.0006173	-0.0005265	0.0010738	0.0020088	0.001649	0.0013424	0.0005524	9.31e-05	-0.0002093
89	0.0001793	7.9e-06	0.000106	2.47e-05	0.0003152	-0.0006159	-0.0011405	-0.0015373	-0.0006206	-0.0007983	0.0004705	0.0016193	0.0010661	0.0008534	0.0003234	-7.51e-05	-2.21e-05
90	6.65e-05	5.75e-05	-2.76e-05	-0.0002328	-0.0005937	-0.001	-0.00064	-0.0009194	-0.0006858	-0.0002944	0.000445	0.0008427	0.0007613	0.0009243	0.0007332	0.000382	6.5e-06
91	5.47e-05	0.0002401	0.000139	-5.52e-05	-0.0003422	-0.0023594	-0.0029595	-0.0043129	-0.0014613	-0.0012348	0.0011677	0.0038148	0.0024841	0.0019511	0.0009081	-3.27e-05	-0.0002087
92	6.39e-05	0.0001551	3.38e-05	-0.0001714	0.0001229	-0.0014724	-0.0018267	-0.0029043	-0.0012335	-0.0006093	0.0008368	0.0024531	0.001502	0.001325	0.0006154	-5.98e-05	-0.0001051
93	0.0003938	0.0003339	0.0002503	-8e-07	-0.0012143	-0.0019318	-0.0018292	-0.0017987	-0.0017227	-0.0014091	0.0002062	0.0029986	0.0012636	0.0015609	0.0017435	0.0005908	-0.0001815
94	0.00023	0.0002074	0.0002015	-2e-06	4.77e-05	-0.0013469	-0.0018534	-0.0025917	-0.0010094	-0.0012663	0.0005785	0.002634	0.0016235	0.0013857	0.0006345	-8.15e-05	-0.0001354
95	-0.0002099	0.0001755	0.0001118	-6.92e-05	-0.0002279	-0.001757	-0.0016456	-0.0028944	-0.0008147	-0.0002881	0.0013627	0.0017821	0.0014756	0.0013369	0.0004118	-7.73e-05	-0.0001439
96	4.81e-05	0.0002353	9.37e-05	7.32e-05	-0.0005323	-0.00151	-0.0014864	-0.0019541	-0.0017601	-0.0007231	8.25e-05	0.00245	0.0008269	0.0010363	0.0012416	0.0001356	-0.0001309
97	0.000332	9.21e-05	0.0001195	-0.0002205	0.0001078	-0.0012282	-0.0018227	-0.0026895	-0.0008207	-0.0010371	0.0010899	0.002361	0.0018784	0.0015508	0.0005039	-1.6e-06	-7.38e-05
98	5.64e-05	0.0001548	3.52e-05	-0.0004091	-0.0003303	-0.0016465	-0.0015681	-0.0026748	-0.0002883	-0.0003375	0.0015518	0.0014837	0.0017975	0.0014534	0.0002473	0.0002082	-0.0001132
99	-1.1e-06	1.87e-05	1.65e-05	-4.72e-05	-6.14e-05	-0.0012165	-0.0019693	-0.0027178	-0.0012834	-0.0009431	0.0005857	0.002583	0.001381	0.0011517	0.0006895	5.19e-05	-5.3e-06
100	5.6e-05	0.0001329	5.71e-05	-0.0001023	-0.0002368	-0.0011037	-0.0012598	-0.0018971	-0.0005478	-0.0004343	0.0006043	0.0015248	0.0011131	0.0008827	0.000388	3.57e-05	-9.97e-05
101	0.0001483	5.14e-05	-7.7e-06	-0.0002891	-0.0008968	-0.0011416	-0.0005601	-0.0005305	-0.0007905	-0.0007425	0.0002737	0.0008565	0.0009111	0.0012656	0.0011358	0.0006353	2.54e-05
102	0.0001675	8.95e-05	-0.0001024	-0.0002554	9.78e-05	-0.0023657	-0.0037067	-0.0051757	-0.0035671	-0.0015636	0.0005685	0.0057243	0.0023432	0.0021232	0.0018126	-9.1e-06	1.83e-05
103	-7.4e-05	0.0001681	0.0001272	2.73e-05	-0.0002033	-0.0011534	-0.0011967	-0.0017521	-0.0006846	-0.0004826	0.0005668	0.0014361	0.0009049	0.0008822	0.00053	1.57e-05	-0.0001705
104	2.07e-05	0.0001205	3.18e-05	-9.68e-05	0.000114	-0.0010413	-0.001304	-0.0020606	-0.0007382	-0.000445	0.0005638	0.0017203	0.0010979	0.0008647	0.0003488	-8.69e-05	-9.6e-05
105	0.0001772	8.69e-05	0.0001628	-5.3e-06	-0.0001801	-0.0012778	-0.0016173	-0.0021345	-0.0005407	-0.000767	0.0009093	0.0018511	0.0015461	0.0012621	0.0004797	0.0001002	-2.54e-05
106	0.0001932	0.0003065	0.0002329	3.78e-05	-7.34e-05	-0.0025628	-0.0031847	-0.004671	-0.0016126	-0.001091	0.0013009	0.0039579	0.0025772	0.0020475	0.0009487	-9.91e-05	-0.0001756
107	5.36e-05	9.69e-05	-2.02e-05	-0.000377	-0.0008965	-0.0011859	-0.0003747	-0.0005863	-0.0006263	-0.0005584	0.0005196	0.0006005	0.0009628	0.0012864	0.000997	0.0005452	-9.44e-05
108	0.0002428	0.0004179	0.000298	0.0001484	-0.0012485	-0.0018229	-0.0009325	-0.0006577	-0.0019155	-0.0007495	-0.0002869	0.0020485	0.0003064	0.0010239	0.0017972	0.0006396	-0.0001253
109	0.0001695	2.55e-05	4.9e-06	-0.0001732	-0.000311	-0.0011263	-0.0015839	-0.0021301	-0.0012244	-0.001136	0.000632	0.0022414	0.0014933	0.0015019	0.000877	0.0002194	-4.11e-05
110	0.0001894	9.77e-05	-9.52e-05	-0.0005891	-0.0006475	-0.0017863	-0.0017545	-0.0028288	-0.0008364	-0.000631	0.0014361	0.0019454	0.0019764	0.0018163	0.0007352	0.0004272	-7.6e-05
111	-1.83e-05	0.0003087	0.0002489	0.0001175	8.56e-05	-0.0015283	-0.0019613	-0.0028642	-0.001206	-0.000992	0.0004583	0.0028062	0.0013515	0.0010876	0.0006291	-0.00019	-0.0002559
112	0.000251	0.0003485	8.4e-06	-0.0004282	-0.0020913	-0.0019628	8.95e-05	0.0003884	-0.0018715	-0.0007223	-0.000246	0.0010501	0.0005307	0.0015822	0.0024859	0.001006	-0.0002017
113	0.0001143	9.84e-05	-1.02e-05	-0.0003453	-0.0002415	-0.0018375	-0.0023144	-0.0036266	-0.0009885	-0.0007059	0.0014718	0.0026126	0.0021383	0.0017255	0.0005438	0.0001857	-6.12e-05
114	8.11e-05	0.0002162	0.0002906	0.0001691	0.0001355	-0.0010939	-0.0011237	-0.0018249	-0.0003557	-0.0002477	0.0008654	0.0011965	0.0010796	0.0008953	0.0002036	-0.0001932	-0.0001364
115	7.91e-05	0.0001201	2.24e-05	-0.0001008	0.0001645	-0.0013945	-0.002225	-0.0031007	-0.0016713	-0.0010783	0.0005021	0.0032869	0.0014934	0.0012393	0.000845	-8.16e-05	-0.0001161
116	-5.08e-05	0.0003339	0.0003813	0.0002446	0.0002485	-0.0010823	-0.0011845	-0.0020004	-0.0006756	-0.000312	0.0006041	0.001493	0.0007557	0.0006614	0.000255	-0.0003509	-0.0002505
117	0.0002511	0.0001571	2.7e-06	-0.0003419	-0.0006094	-0.0021465	-0.0026642	-0.0037345	-0.0016108	-0.0012119	0.0011114	0.0033771	0.0022949	0.002071	0.0012109	0.0003433	-0.000117
118	0.0004353	0.0003299	0.0001437	5.41e-05	-0.0002175	-0.0027446	-0.0039621	-0.0049581	-0.0044606	-0.0023722	-0.0001047	0.0067232	0.0023052	0.0023998	0.002659	9.31e-05	-8.28e-05
119	-4.1e-06	0.0001214	9.61e-05	4.14e-05	-0.0001732	-0.0009883	-0.0010242	-0.0013984	-0.0006112	-0.0003818	0.0003441	0.0012198	0.0006622	0.0006709	0.0004767	7.06e-05	-6.6e-05
120	-0.0001495	0.0002534	0.0002541	0.0002311	0.0002024	-0.0011253	-0.00119	-0.0020905	-0.0007636	-0.0001084	0.0006512	0.0014795	0.0007603	0.0006511	0.0002489	-0.0003452	-0.0001901
121	0.0001901	0.0001321	3.54e-05	-0.0004864	-0.0005105	-0.0020948	-0.0023424	-0.0034936	-0.0006712	-0.0008468	0.0018034	0.0022867	0.0024606	0.0020546	0.0006281	0.0004065	-8.76e-05
122	0.0003319	0.000372	0.0003094	0.0001055	0.0004155	-0.0021278	-0.0030014	-0.0043684	-0.0017662	-0.001559	0.0009827	0.0043904	0.0024517	0.0019315	0.0009231	-0.0004457	-0.0002692
123	1.62e-05	6.65e-05	-4.59e-05	-0.0001987	-0.000497	-0.0011067	-0.0010627	-0.0015514	-0.0009765	-0.0004538	0.0004636	0.0014793	0.0009472	0.001	0.0007804	0.000249	-3.03e-05
124	0.0002994	0.0005086	0.0003964	0.0002182	-0.0008148	-0.0024848	-0.0026044	-0.0031858	-0.0018475	-0.0011175	0.0005663	0.0036739	0.0016181	0.0015374	0.0014689	0.0002347	-0.0002955
125	5.76e-05	6.99e-05	-4.89e-05	-0.0002879	0.0001016	-0.0016093	-0.0021717	-0.0034016	-0.0012573	-0.0007444	0.0010956	0.0028055	0.0018597	0.0015227	0.0005822	3.45e-05	-4.59e-05
126	0.0002602	9.42e-05	0.0001492	-0.0001334	-0.0003842	-0.0009084	-0.0007612	-0.0009857	-0.0003724	-0.0006064	0.0007354	0.0007617	0.0011236	0.0012119	0.0005939	0.0003018	-1.95e-05
127	0.0001391	0.0003131	0.0002306	3.01e-05	-0.000578	-0.0014975	-0.0014003	-0.001886	-0.000573	-0.0008389	0.0003839	0.0018366	0.0011983	0.0010779	0.0006862	0.0001214	-0.0002411
128	0.0003951	0.0005646	0.0002258	-0.0001141	-0.0017215	-0.0030887	-0.0026491	-0.0031963	-0.0028566	-0.0015105	0.0003541	0.004321	0.0017375	0.0022007	0.0025959	0.0006793	-0.0003716
129	0.0001388	0.0001532	0.0001596	2.16e-05	-0.0001004	-0.0009589	-0.0011081	-0.0015307	-0.000505	-0.0008209	0.0003014	0.0014582	0.0010663	0.0009449	0.0004434	2.49e-05	-8.3e-05
130	6.1e-05	0.000308	0.000376	0.0002634	1.79e-05	-0.0010243	-0.0007376	-0.0012082	-0.0003918	-6.01e-05	0.0006311	0.0006846	0.0006088	0.0006757	0.0003462	-0.0001507	-0.0001918
131	0.0001946	0.0001402	-8.03e-05	-0.0004527	-0.0006397	-0.0022895	-0.0027333	-0.0040111	-0.0018668	-0.0012313	0.0012098	0.0035658	0.0024405	0.0022654	0.0013136	0.0003776	-0.00011
132	-0.0001161	0.00027	0.0002427	0.000156	0.0001992	-0.0012328	-0.0012771	-0.0022436	-0.0006507	-0.0002028	0.0007578	0.001575	0.0010257	0.0008008	0.0002214	-0.0003247	-0.0002093
133	0.0002232	7.42e-05	-7.59e-05	-0.0003671	-0.0011711	-0.0010941	-0.0005661	-0.0005159	-0.0012194	-0.0007581	0.0001474	0.0012478	0.0007699	0.0012707	0.0014609	0.0006678	7.5e-06
134	0.0003039	0.000316	0.0002526	0.0003004	0.0007669	-0.0018647	-0.0032282	-0.0043795	-0.0026663	-0.0016733	0.0004234	0.0051976	0.0019178	0.0015449	0.0011557	-0.0006034	-0.0002016
135	2.66e-05	0.0001011	3.55e-05	-0.0001827	-0.0002351	-0.0015438	-0.0018305	-0.0028184	-0.000697	-0.0004492	0.0011477	0.002041	0.0016525	0.0012672	0.0003989	8.56e-05	-6.1e-05
136	-0.0001719	0.0002091	0.0001851	6.29e-05	0.0004678	-0.0013261	-0.0016358	-0.0028413	-0.0010903	-0.0002847	0.0009133	0.0022551	0.0010799	0.0008507	0.000268	-0.0003935	-0.0001771
137	0.0001982	0.000169	0.0001784	8.36e-05	-0.0001864	-0.0013443	-0.0017509	-0.002279	-0.0008961	-0.0009284	0.0005159	0.0024012	0.0014403	0.0011727	0.0006683	9.8e-06	-9.92e-05
138	0.000339	0.0005098	0.0004785	0.0001575	-0.0009491	-0.0024634	-0.0030586	-0.00395	-0.0017748	-0.0018004	0.0004487	0.0040912	0.0019967	0.0018449	0.0015043	0.0002821	-0.0002839
139	3.67e-05	9.48e-05	-4.57e-05	-0.0004302	-0.0004845	-0.0018526	-0.0018293	-0.0029128	-0.0007593	-0.0005455	0.0014404	0.0018507	0.0018717	0.0016984	0.0006252	0.0003769	-5.51e-05
140	0.0001527	0.0004872	0.0004405	0.0001707	-0.0002718	-0.001949	-0.0017453	-0.0024372	-0.0007041	-0.0005751	0.0007963	0.001905	0.0012417	0.001199	0.0007387	5.13e-05	-0.0003368
141	6.93e-05	3.71e-05	1.83e-05	-3.11e-05	-0.0001153	-0.0009378	-0.0013833	-0.0019214	-0.0009248	-0.0006171	0.0004363	0.001821	0.0010333	0.0008947	0.0005314	5.74e-05	-5.3e-06
142	0.0002455	8.08e-05	0.0001543	-1.9e-06	-0.0001804	-0.0007358	-0.0008474	-0.0011186	-0.0006196	-0.0005408	0.000536	0.0010829	0.0008886	0.0009817	0.000579	0.0001394	-2.84e-05
143	5.41e-05	0.0002106	1.25e-05	-0.0004397	-0.0001085	-0.0022349	-0.0028624	-0.0045512	-0.0013879	-0.0009588	0.0015683	0.0036333	0.0025117	0.0019432	0.0006809	-5.2e-06	-0.0002288
144	0.0001536	0.0003149	-3.71e-05	-0.0005824	-0.0019739	-0.0030489	-0.0020699	-0.0027355	-0.0024479	-0.0010468	0.0008584	0.0031024	0.0019428	0.0025051	0.0025063	0.0010685	-0.000113
145	0.0003374	0.0001439	0.0002088	-3.65e-05	-0.0001766	-0.0011563	-0.0016253	-0.002179	-0.0006336	-0.0011116	0.0007872	0.0020269	0.0016784	0.0014219	0.0005929	5.61e-05	-7.76e-05
146	8.26e-05	0.0001304	4.66e-05	-0.0001368	-0.0002384	-0.0011706	-0.0013433	-0.001993	-0.0006861	-0.0004216	0.0006863	0.0015633	0.0011494	0.0009802	0.0004915	9.27e-05	-8.74e-05
147	4.91e-05	8.06e-05	-1.03e-05	-0.0001006	0.0005313	-0.0015521	-0.0025381	-0.0036773	-0.0020037	-0.001195	0.0006742	0.003851	0.0017819	0.001477	0.0008537	-0.0002413	-5.79e-05
148	2.25e-05	0.0001663	3.5e-06	-0.0004024	-0.0001659	-0.0016595	-0.0017354	-0.0030249	-0.0006085	-0.0005027	0.0013681	0.0020018	0.001875	0.0014944	0.0003268	7.05e-05	-0.0001419
149	0.0001364	1.47e-05	-3.9e-06	-0.0001843	-0.0007218	-0.0010449	-0.0010059	-0.0011357	-0.0010912	-0.0008384	0.0003908	0.0015579	0.0010216	0.0012381	0.0011028	0.0004361	2.9e-05
150	0.0002202	0.0002423	0.0002813	0.0003934	0.00012	-0.00134	-0.001868	-0.002322	-0.0015484	-0.0010321	8.12e-05	0.002884	0.0010807	0.0009894	0.0008811	-0.0001762	-9.24e-05
151	-0.0001027	0.0002233	0.0001821	-5.13e-05	-0.000169	-0.0012996	-0.0011413	-0.0018047	-0.0003184	-0.0003825	0.0008895	0.0010366	0.0010974	0.0009833	0.0003348	6.66e-05	-0.0002093
152	1.77e-05	0.0001353	-7.41e-05	-0.0005252	-0.000554	-0.0020889	-0.0020195	-0.0034635	-0.0011092	-0.0005237	0.0016423	0.0023632	0.0021065	0.0019092	0.0006912	0.0003416	-9.83e-05
153	0.0001893	6.99e-05	9.34e-05	-0.0001181	-0.0007047	-0.001151	-0.0008655	-0.0007884	-0.0008589	-0.0008428	0.0002702	0.0011864	0.0009266	0.0012	0.001075	0.0005336	4.21e-05
154	0.0003609	0.000547	0.0005623	0.0007042	-9.93e-05	-0.002407	-0.0034155	-0.0041857	-0.002812	-0.0023868	-0.0003575	0.0056816	0.0017459	0.0016478	0.0015459	-0.0002859	-0.0002486
155	3.14e-05	0.000141	2.08e-05	-0.0002846	-0.0005338	-0.0015901	-0.0015555	-0.0023596	-0.0009733	-0.0007812	0.0009423	0.0018653	0.0014706	0.0015884	0.000893	0.0002812	-0.0001564
156	0.0001431	0.0003527	0.0003253	0.0001483	-0.0004375	-0.002454	-0.0026916	-0.0037925	-0.0012279	-0.0010105	0.0009765	0.0033527	0.0021807	0.0017771	0.000929	-2.21e-05	-0.0001948
157	0.0001322	6.15e-05	4.17e-05	-0.00018	0.000289	-0.001218	-0.0021107	-0.0030199	-0.0012884	-0.0010218	0.0008292	0.0029247	0.0016392	0.0012783	0.0005945	-6.88e-05	-9.25e-05
158	0.0001344	7.11e-05	-6.97e-05	-0.0003347	-0.0005945	-0.0009853	-0.0007782	-0.001137	-0.0006629	-0.0004427	0.0004698	0.0009811	0.0008564	0.0010255	0.0007345	0.0003882	-3.5e-05
159	-3.97e-05	0.0002221	0.0001468	3.03e-05	-1.73e-05	-0.0018115	-0.0023311	-0.0035296	-0.0012972	-0.0007943	0.0008446	0.0030406	0.0017152	0.0013139	0.0006578	-0.0001618	-0.0001875
160	3.23e-05	0.0001445	0.0001059	3.13e-05	-3.14e-05	-0.0011977	-0.0014512	-0.0021541	-0.0007872	-0.0006191	0.0004216	0.0019081	0.0011605	0.0009244	0.0004562	-8.3e-05	-8.84e-05
161	0.0004859	0.0003116	3.9e-06	-0.0004916	-0.0024085	-0.0029044	-0.0020105	-0.0020327	-0.0031821	-0.0016933	0.0002374	0.0038427	0.0017864	0.0026734	0.0032705	0.0012642	-2.97e-05
162	0.0002514	0.0002531	1.89e-05	-7.66e-05	0.0006009	-0.00181	-0.002771	-0.0040373	-0.002384	-0.0013283	0.0006467	0.0045044	0.0019471	0.0016639	0.0010699	-0.0004699	-0.0002183
163	3.9e-05	4.55e-05	7.52e-05	2.23e-05	-0.0001643	-0.0008126	-0.0011701	-0.0015372	-0.0006649	-0.0007092	0.000475	0.0014938	0.0009492	0.000884	0.000485	5.28e-05	-5.7e-05
164	5.28e-05	0.0002261	6.1e-05	-0.0001497	-0.000758	-0.0016363	-0.001292	-0.0019196	-0.0014418	-0.0004878	0.0005238	0.0019481	0.0010897	0.0012818	0.0012212	0.0002704	-0.0001392
165	0.0001917	-1.44e-05	7.44e-05	-0.0001508	0.0001401	-0.0011365	-0.0015122	-0.0023312	-0.0006056	-0.0008939	0.0011326	0.0018963	0.001708	0.0014015	0.000324	4.79e-05	1.16e-05
166	0.0001073	0.0001422	0.000108	-0.000155	-0.0002325	-0.0013306	-0.0014111	-0.0020862	-0.0004305	-0.0004114	0.000982	0.0013445	0.0013445	0.0011425	0.0003888	0.0001933	-7.61e-05
167	0.0001538	0.0003439	0.0002371	0.0003017	-0.0003593	-0.0018993	-0.0024165	-0.0030683	-0.002116	-0.001408	9.66e-05	0.0038775	0.0013963	0.0013589	0.0012993	-6.04e-05	-0.0002875
168	8.58e-05	0.0002814	0.0001221	-0.0002024	-0.0008398	-0.0015583	-0.0009117	-0.001221	-0.0008183	-0.0005057	0.0004423	0.0011512	0.0009295	0.0011588	0.0010475	0.0004616	-0.0001794
169	0.0002199	-2.8e-06	3.21e-05	-0.0002008	-0.0003672	-0.0011804	-0.0014758	-0.0021028	-0.0008885	-0.0009044	0.0010574	0.0018218	0.0016567	0.0016011	0.0007049	0.0002625	3.67e-05
170	7.88e-05	9.67e-05	3.5e-05	-0.0001258	-0.0003037	-0.0011789	-0.0012043	-0.0017673	-0.0008196	-0.0004093	0.0006112	0.0014166	0.0009932	0.0010556	0.0006558	0.0002087	-2.48e-05
171	0.0001673	0.0004019	0.000381	0.0002992	-0.0004542	-0.0020787	-0.0028445	-0.0035527	-0.0020475	-0.0018586	4.29e-05	0.004397	0.0016288	0.0014639	0.001312	6.14e-05	-0.0002605
172	4.48e-05	0.0001025	7.4e-06	-0.0001557	0.0001679	-0.0013418	-0.001977	-0.003045	-0.0011557	-0.0006202	0.0008484	0.0026363	0.0015335	0.0011494	0.0004618	-0.000117	-7.71e-05
173	0.0002968	0.0002462	8.57e-05	-0.0005001	-0.0008789	-0.002752	-0.0029741	-0.0043053	-0.0008969	-0.0013962	0.001755	0.0033679	0.0031103	0.0025734	0.0009962	0.0003948	-0.0002012
174	0.0001775	0.0001723	9.91e-05	-0.0001777	-0.0001043	-0.0017653	-0.0023032	-0.0034422	-0.0010594	-0.0009168	0.0011086	0.002872	0.0020977	0.0016409	0.0006408	2e-07	-0.0001107
175	-0.0001429	0.0001237	8.01e-05	1.14e-05	-0.0002666	-0.000838	-0.000468	-0.0008369	-0.0005227	-0.0001825	0.0003507	0.0005714	0.0003798	0.0006052	0.0004817	5.62e-05	-8.73e-05
176	-7.89e-05	0.0003516	0.0003327	0.000181	-5.87e-05	-0.0011271	-0.0009902	-0.0016332	-0.0004504	-0.0004593	0.0003762	0.0012266	0.0007022	0.0006537	0.0003282	-0.0001557	-0.0003112
177	0.0002346	0.0001869	0.0001185	-1.56e-05	-0.0008494	-0.0020149	-0.0022094	-0.002618	-0.0020317	-0.0011505	0.0003948	0.0032706	0.0015414	0.0016442	0.0016141	0.000422	-2.9e-05
178	0.0001403	0.000245	0.0001542	-3.81e-05	-0.0002426	-0.0018519	-0.0022201	-0.003319	-0.0015956	-0.0007822	0.0009174	0.0029143	0.0017625	0.0016301	0.0009874	2.72e-05	-0.0001454
179	9.78e-05	9.15e-05	-2.02e-05	-0.0003239	-0.0004815	-0.0011589	-0.0010763	-0.0015815	-0.0004413	-0.0004602	0.0007769	0.0010943	0.0011599	0.0010791	0.0005182	0.0003277	-8.08e-05
180	3.32e-05	0.0001962	0.0001249	5.9e-06	-0.0005453	-0.0010835	-0.0005505	-0.0008317	-0.0010106	-0.0002065	0.0002082	0.0009428	0.0003884	0.0007749	0.0009504	0.0002045	-9.05e-05
181	7.28e-05	8.14e-05	-1.19e-05	-0.0002701	-4.59e-05	-0.0012734	-0.0014876	-0.0024219	-0.0005765	-0.0005418	0.0009628	0.0017686	0.0015413	0.0012092	0.0003193	6.26e-05	-6.74e-05
182	0.0002393	0.0001666	0.0001153	-0.0003507	-0.0003224	-0.0017852	-0.0020652	-0.0032458	-0.0005756	-0.0006941	0.0016719	0.0021986	0.0022288	0.0018134	0.0004466	0.0001595	-0.0001164
183	4.3e-05	0.000198	9e-05	0.0001302	0.0006144	-0.0017255	-0.002806	-0.0040215	-0.0021298	-0.0012552	0.0005226	0.0043603	0.0017603	0.0013098	0.0008109	-0.0004963	-0.0001587
184	2.62e-05	0.0003348	0.0002969	0.0002917	-1.02e-05	-0.0013879	-0.001493	-0.0020928	-0.0009424	-0.0005153	0.000334	0.0020432	0.000845	0.0007558	0.0005939	-0.0001551	-0.0002288
185	0.0001223	6.67e-05	-7.18e-05	-0.0003615	3.83e-05	-0.0013302	-0.0018642	-0.0028853	-0.0011281	-0.0007515	0.0009545	0.0024927	0.0016506	0.0013888	0.0005706	5.35e-05	-6.62e-05
186	0.0002272	0.0002445	0.0002317	-0.0001244	-0.0004141	-0.0014748	-0.0012548	-0.0019089	-0.0006796	-0.0005236	0.0010487	0.0012874	0.0013811	0.0015092	0.0007541	0.0002413	-0.0001169
187	0.0001352	0.0003627	0.0003911	0.0004167	-0.0008811	-0.0022268	-0.0027739	-0.0034343	-0.0019205	-0.0015822	2.07e-05	0.0040099	0.0015584	0.0014569	0.0013488	0.0001515	-0.0001454
188	0.0001047	0.0003323	0.0002923	0.0001526	-0.0001412	-0.0012881	-0.0012922	-0.0020279	-0.000969	-0.0003712	0.0006307	0.0017041	0.0009734	0.0009642	0.0006368	-0.0001466	-0.0002432
189	0.0001511	0.0002132	0.0001495	-0.0001953	-0.0008202	-0.001746	-0.0013982	-0.0015897	-0.00073	-0.0010066	0.0005647	0.0014859	0.0013605	0.001495	0.0010865	0.000627	-9.28e-05
190	0.0002337	0.0001115	0.0001537	-8.87e-05	0.0002397	-0.0018149	-0.0027792	-0.0041188	-0.0014194	-0.0011019	0.001383	0.0034763	0.0023747	0.0018667	0.0006953	-8.44e-05	-4.31e-05
191	1.6e-06	0.0001114	-4.17e-05	-0.0003139	-0.0005539	-0.0011787	-0.0008745	-0.001452	-0.0007185	-0.0003337	0.0006674	0.0010776	0.000947	0.0010889	0.000691	0.0003167	-7.94e-05
192	-8.04e-05	0.0001441	3.56e-05	-0.0001241	7.03e-05	-0.0013133	-0.0016064	-0.0025947	-0.0011743	-0.0004754	0.0007298	0.0021803	0.0011916	0.0010625	0.0005479	-6.15e-05	-0.0001192
193	0.0003953	0.0002431	0.0003046	9.37e-05	-0.0006582	-0.0013868	-0.001586	-0.0016375	-0.0012625	-0.0012246	0.0004692	0.0023995	0.0013551	0.0014117	0.0012843	0.000305	-7.93e-05
194	0.0001053	0.0002289	0.0001866	5.05e-05	-0.0001611	-0.0013838	-0.0015327	-0.0022445	-0.0006946	-0.0006022	0.0006228	0.0019506	0.0013212	0.0010591	0.0005013	-7.1e-05	-0.0001512
195	4.3e-05	-2e-07	-2.19e-05	-0.0002884	-0.0004966	-0.0011532	-0.000759	-0.0012051	-0.0004036	-0.000494	0.0009022	0.0007302	0.0011672	0.0012246	0.0005354	0.0003861	1.76e-05
196	0.0001589	0.0002493	5.76e-05	-0.0003966	-0.0006497	-0.0021279	-0.0022152	-0.0032396	-0.000738	-0.0006877	0.0013577	0.0023877	0.0020788	0.0016856	0.0007081	0.0003372	-0.0001899
197	0.0001499	2.94e-05	7.57e-05	-1.44e-05	2.96e-05	-0.0007996	-0.0013003	-0.0017604	-0.0007086	-0.0007842	0.0005285	0.0016907	0.0011554	0.0009909	0.0004414	1.94e-05	-2.39e-05
198	0.0001285	0.0001138	7.76e-05	-6.07e-05	-0.0003088	-0.0011447	-0.0012258	-0.0017506	-0.0009956	-0.0005072	0.0005592	0.0016201	0.0010541	0.0010939	0.0007639	0.000146	-3.34e-05
199	0.0001192	0.0004154	0.0002552	-6.83e-05	0.0002018	-0.0028351	-0.0035953	-0.0053404	-0.0020218	-0.0019878	0.0011579	0.0051764	0.0030301	0.0024204	0.0011006	-0.0002888	-0.0003706
200	9.63e-05	0.0001659	8.1e-06	-0.0001868	-0.0003777	-0.0016341	-0.0018879	-0.0027435	-0.001252	-0.0006977	0.000707	0.0024266	0.0014831	0.0013544	0.0008663	0.000163	-0.0001066
201	0.0001408	3.16e-05	0.0001172	8.2e-06	0.0001139	-0.0005979	-0.0010294	-0.0013704	-0.0005378	-0.0007673	0.000414	0.0013723	0.0009265	0.0008015	0.0003327	-1.41e-05	-6.6e-06
202	9.43e-05	0.0001528	0.0001209	-3.82e-05	-0.0001769	-0.0010213	-0.0010767	-0.0015346	-0.000532	-0.0003878	0.000538	0.0011853	0.0008787	0.0008624	0.0004689	0.0001187	-8.22e-05
203	0.0002375	0.0001971	-5.71e-05	-0.0004194	-0.0003807	-0.0024523	-0.0032953	-0.0045976	-0.0028287	-0.0017317	0.0007708	0.0048786	0.0024641	0.0023558	0.0018265	0.0002705	-0.0001942
204	1.51e-05	0.0001988	0.0001963	0.0001102	-4.67e-05	-0.0014961	-0.0018395	-0.0028387	-0.0009155	-0.0004268	0.0008755	0.0022299	0.0014129	0.0010776	0.0004382	-0.0001656	-0.0001265
205	0.0003073	0.0002471	6.33e-05	-0.0002963	-0.0023377	-0.0016214	0.000245	0.0014006	-0.0021886	-0.0012173	-0.0007943	0.0013879	0.000275	0.001476	0.0027366	0.0013181	1.34e-05
206	0.0002045	0.0001927	8.02e-05	-7.03e-05	0.0001493	-0.0018469	-0.0028564	-0.0040301	-0.0018759	-0.0012458	0.0007372	0.0040803	0.0020353	0.0015746	0.0009447	-0.0001709	-0.0001353
207	-0.0001384	0.000175	0.0001326	-9.89e-05	-0.0002131	-0.0015672	-0.0013237	-0.0023167	-0.0002798	-0.0003206	0.0012315	0.0012477	0.0014336	0.0012018	0.0002251	-3.02e-05	-0.0001534
208	-1.42e-05	0.0002414	2.78e-05	-0.0003412	-0.0002436	-0.0019503	-0.0020663	-0.0035046	-0.0010923	-0.0005698	0.0013639	0.002481	0.0019281	0.0017011	0.0005984	6.37e-05	-0.0002151
209	0.0002071	0.0002671	0.0001943	-2.17e-05	-0.0008197	-0.0017445	-0.001613	-0.0017735	-0.0012443	-0.0008753	0.0003247	0.0021731	0.0010767	0.0012542	0.0012147	0.000489	-8.02e-05
210	0.0001626	0.0003552	0.0004867	0.0004351	0.0002571	-0.0009422	-0.0010976	-0.0015645	-0.0005935	-0.0007863	0.0001894	0.0014866	0.0007141	0.0007069	0.0003929	-0.000292	-0.0002197
211	4.82e-05	7.48e-05	-1.82e-05	-0.0002906	-0.0003595	-0.0013222	-0.0014372	-0.0022092	-0.0006732	-0.0005241	0.0009818	0.0015896	0.0014319	0.0012664	0.0005224	0.0002217	-6.82e-05
212	-2.5e-06	0.0004484	0.0003473	-3.2e-05	-0.0002353	-0.0026674	-0.0027348	-0.0042971	-0.0010205	-0.000527	0.0017605	0.0028999	0.0023633	0.0019011	0.0006743	-6.24e-05	-0.0003249
213	0.0001987	6.43e-05	-1.12e-05	-0.000278	1.66e-05	-0.0012127	-0.0017203	-0.0025454	-0.0009046	-0.0009068	0.0008448	0.0022354	0.0016351	0.0013787	0.0005656	7.26e-05	-7.34e-05
214	0.0002612	0.000146	8.1e-05	-0.0002683	-0.001016	-0.0010213	-0.0001271	-2.9e-06	-0.0007589	-0.0005503	0.000263	0.0005171	0.0007293	0.0012009	0.0012281	0.0005996	-2.73e-05
215	0.0002156	0.0004144	0.0003022	0.0003969	-0.000496	-0.0031023	-0.0040296	-0.0052403	-0.0030162	-0.0017174	0.0004705	0.0058778	0.0023895	0.002099	0.0017847	-7.31e-05	-0.0001858
216	-0.0001102	0.0003144	0.0002458	3.08e-05	-0.0004261	-0.0016703	-0.0008369	-0.001534	-0.0007203	-0.000117	0.0007599	0.0008538	0.0008672	0.0011093	0.0007518	0.000104	-0.0002004
217	0.0001668	6e-05	7.87e-05	-0.0001345	-0.0002531	-0.0009665	-0.001245	-0.001751	-0.000426	-0.0006485	0.0007338	0.0014156	0.0012772	0.0010608	0.0003866	0.0001453	-4.7e-05
218	0.0002164	0.0002294	0.0002483	7.31e-05	-0.0001065	-0.0010524	-0.0012124	-0.0016787	-0.0005804	-0.0004973	0.0006275	0.0014226	0.0010105	0.0009285	0.0005014	-8.6e-06	-0.0001446
219	8.3e-05	0.0001157	-0.0001002	-0.0003178	-0.0002014	-0.0021335	-0.003115	-0.0043659	-0.0028628	-0.0013756	0.0005822	0.0047386	0.00205	0.0018448	0.0015756	0.0001152	-5.74e-05
220	4.79e-05	0.000284	0.0002017	-0.0001299	0.0003042	-0.0019564	-0.0023741	-0.0040055	-0.001199	-0.0006517	0.001529	0.0031109	0.0021499	0.0016773	0.0004341	-0.0003145	-0.0002189
221	0.0001677	0.0001096	-0.0001058	-7.5e-05	-0.0010394	-0.0018111	-0.0017411	-0.0019311	-0.0030074	-0.0012071	-0.0004022	0.0034965	0.0009655	0.0015161	0.0021603	0.000498	0.0001049
222	0.0002399	9.19e-05	0.0001212	7.9e-06	2.7e-06	-0.0012803	-0.0021041	-0.00271	-0.0017751	-0.0011691	0.0003705	0.0030811	0.0014619	0.0013363	0.0010742	7.98e-05	-2.73e-05
223	-1.64e-05	0.0001809	5.52e-05	-0.0002772	-0.0002835	-0.0015142	-0.0014483	-0.0023865	-0.00045	-0.0003663	0.0011473	0.001407	0.0014426	0.0012507	0.0003805	0.0001486	-0.0001616
224	1.31e-05	0.0003922	0.0002796	8.77e-05	-0.0005612	-0.0020268	-0.001857	-0.0025737	-0.0013036	-0.0006255	0.0006737	0.0023902	0.0012375	0.0012487	0.0010736	0.0001312	-0.000308
225	0.0001269	4.39e-05	-1.57e-05	-0.0002899	7.28e-05	-0.0015432	-0.0019584	-0.0031333	-0.0010411	-0.0006981	0.0012664	0.0024413	0.0018605	0.00159	0.000509	9.79e-05	-1.78e-05
226	4.49e-05	0.0001743	0.0001418	-6.59e-05	-0.0001738	-0.0013494	-0.0014206	-0.0023297	-0.0007281	-0.0003017	0.0010393	0.0016026	0.0013192	0.0011665	0.0004316	2.2e-06	-0.0001078
227	0.0001169	0.0001594	6.89e-05	-0.0001598	-0.0002132	-0.001291	-0.00166	-0.0023699	-0.0008924	-0.0010137	0.0005235	0.0022859	0.0014088	0.0011962	0.0005864	6.57e-05	-0.0001203
228	-4.7e-05	0.000241	0.0002416	0.0002128	0.0004493	-0.001062	-0.0012537	-0.0021358	-0.0008629	-0.0002694	0.0005519	0.0017785	0.0008268	0.00066	0.0002612	-0.0004184	-0.0001837
229	0.0001762	0.0001757	2.94e-05	-0.0003707	-0.0004741	-0.0022187	-0.0026346	-0.0038562	-0.0010363	-0.0009317	0.0014587	0.0029728	0.0024222	0.0019544	0.0007913	0.0002557	-0.0001287
230	0.0005346	0.0004654	0.0003955	0.000305	-0.000258	-0.0025824	-0.0035505	-0.0046062	-0.0024851	-0.0019019	0.0006109	0.0051828	0.0024117	0.0021006	0.0016065	-9.79e-05	-0.0002778
231	-1.47e-05	8.18e-05	-5.65e-05	-0.0002719	-0.0009039	-0.0010508	-0.0003039	-0.0004096	-0.0008894	-0.0003905	0.0002227	0.0007252	0.0005737	0.0009699	0.0010747	0.0004777	-4.84e-05
232	-0.0001098	0.0002628	0.0002208	7.76e-05	-0.0001147	-0.0011739	-0.0010814	-0.0018543	-0.0004122	-0.000191	0.0007206	0.0011727	0.0009415	0.0007724	0.000239	-0.0001305	-0.0001952
233	0.0002622	0.0001342	-0.0001139	-0.0007673	-0.0011193	-0.0020946	-0.001495	-0.0022885	-0.0007398	-0.0008558	0.0013031	0.0015124	0.0020862	0.0021536	0.001116	0.0008171	-8.05e-05
234	0.0003466	0.0003734	0.0002818	5.89e-05	0.0002379	-0.0023031	-0.003456	-0.0048199	-0.0029876	-0.0016128	0.0007234	0.0051816	0.0022338	0.0020471	0.0016684	-0.0002141	-0.0002176
235	-1.18e-05	9.82e-05	9.52e-05	2.99e-05	-0.0001077	-0.0009641	-0.0011132	-0.0015558	-0.0005488	-0.0004597	0.0004861	0.0013147	0.0008429	0.0007449	0.0003947	2.63e-05	-6.43e-05
236	0.000433	0.0005757	0.0002761	0.0002686	-0.0014217	-0.0023448	-0.0016024	-0.0015582	-0.0035487	-0.0014571	-0.0007071	0.0039621	0.0006702	0.0015428	0.0027982	0.0004729	-0.0002632
237	6.24e-05	6.67e-05	1.93e-05	-0.0002011	0.0001765	-0.0015171	-0.0022299	-0.0033765	-0.0011857	-0.0009876	0.0010756	0.0029851	0.001959	0.0015128	0.0005333	-7.36e-05	-5.96e-05
238	0.0001795	9.8e-05	0.0001936	6.47e-05	-6.8e-06	-0.0008626	-0.0010779	-0.0014493	-0.000334	-0.0004808	0.000706	0.0010848	0.0010256	0.0009067	0.0003112	3.75e-05	-3.24e-05
239	9.58e-05	0.0001668	1.52e-05	-8.99e-05	-0.0003701	-0.0016792	-0.0022755	-0.0030926	-0.0020485	-0.0009837	0.0002921	0.0033884	0.0014203	0.0013095	0.0012239	0.0001187	-8.37e-05
240	8.8e-05	0.000236	0.0001795	0.0001612	-0.0004337	-0.0017407	-0.0019095	-0.002463	-0.0015415	-0.0006748	0.000351	0.0026623	0.001108	0.0010699	0.0010351	8.72e-05	-0.0001045
241	0.0002413	5.24e-05	4.31e-05	-0.0002083	0.0002272	-0.0011759	-0.0018148	-0.0026613	-0.001139	-0.0009691	0.0009053	0.0024966	0.0016791	0.0014769	0.0006238	8.5e-06	-4.06e-05
242	9.24e-05	0.0001639	-2.17e-05	-0.0006016	-0.0006812	-0.0018496	-0.0013397	-0.0024058	-0.0004717	-0.0003955	0.0016063	0.0012383	0.0018707	0.0017952	0.0005791	0.0004809	-0.0001099
243	-3.87e-05	0.0001347	0.0001845	0.0001389	-0.0002129	-0.0011363	-0.0013037	-0.0017763	-0.0005322	-0.0009125	0.0004831	0.0016721	0.0011997	0.0010278	0.0004608	-3.08e-05	-0.0001273
244	3.77e-05	0.0001954	0.0001384	2.9e-05	0.0001075	-0.0011237	-0.0014014	-0.0021793	-0.0008191	-0.0004352	0.000544	0.0018162	0.0010399	0.0008339	0.000413	-0.0001496	-0.0001519
245	0.0001554	0.0001124	0.0001997	-3.5e-06	-0.0004341	-0.0013784	-0.0016477	-0.0020094	-0.0005759	-0.0008689	0.0008578	0.0020081	0.0015149	0.0012638	0.0006071	0.0002007	-5.61e-05
246	0.0002716	0.0004027	0.0003163	0.0002646	0.0002355	-0.0024633	-0.0033937	-0.0046909	-0.0022637	-0.0021836	0.0004565	0.0052906	0.0025391	0.0021006	0.0011741	-0.0004272	-0.0002345
247	3.91e-05	0.0001702	3.17e-05	-0.0001614	-0.000558	-0.0014647	-0.0014213	-0.0021212	-0.0011342	-0.0006038	0.00063	0.0019287	0.0012049	0.0012313	0.0008938	0.0001677	-0.0001808
248	2.19e-05	0.000166	7.59e-05	-0.0001469	-9.97e-05	-0.0011383	-0.0013833	-0.0021995	-0.0006791	-0.0004485	0.0007193	0.0017172	0.0011586	0.0009251	0.0003598	-2.63e-05	-0.0001413
249	0.0001781	3.16e-05	4.23e-05	-0.0001397	-0.0003971	-0.0011661	-0.0015084	-0.0019522	-0.0010077	-0.0009568	0.000713	0.0019255	0.0014155	0.0014301	0.0008752	0.0002754	6.5e-06
250	0.0001163	8.9e-05	-0.0001073	-0.0002954	-0.0005762	-0.0021915	-0.0027251	-0.0039916	-0.0023586	-0.0010289	0.000846	0.0038185	0.0021144	0.0019995	0.0014204	0.0003117	9.7e-06
251	8.7e-06	0.000142	5.23e-05	-0.0001959	-0.0003843	-0.0011264	-0.000974	-0.0014763	-0.0005242	-0.0004131	0.0006419	0.0010427	0.0009566	0.0009916	0.0005481	0.0002448	-0.0001171
252	0.0001903	0.0001862	-4.88e-05	-0.0003636	-0.0019637	-0.001347	0.000652	0.0014642	-0.0016007	-0.0005752	-0.0007315	0.0004125	2.96e-05	0.0010893	0.0021932	0.0011176	7.68e-05
253	0.0001211	8.52e-05	6.09e-05	-0.0001514	-0.0003011	-0.001368	-0.001865	-0.0026529	-0.0008383	-0.0008452	0.0009387	0.0022176	0.001664	0.0013935	0.0005884	0.0001148	-9.4e-05
254	0.0001673	0.000116	0.0001103	-0.0001906	-0.000188	-0.0012366	-0.0013221	-0.0020304	-0.0002585	-0.0005343	0.0011269	0.001342	0.0015532	0.0012807	0.0002887	0.0001211	-6.41e-05
255	-0.0001223	0.0002265	0.0001971	0.0002319	0.000345	-0.001429	-0.0020434	-0.0030737	-0.001486	-0.0006661	0.0004513	0.0028639	0.0010671	0.000818	0.0005813	-0.0003305	-0.0001782
256	-7e-07	0.000177	4.57e-05	-5.83e-05	0.0003462	-0.001423	-0.0020922	-0.0031504	-0.0016293	-0.000787	0.0005886	0.0031143	0.0013813	0.0011355	0.0006873	-0.0002412	-0.0001571
257	0.0002338	6.41e-05	0.0001819	2.54e-05	1.12e-05	-0.0010447	-0.0014484	-0.002077	-0.0004965	-0.0006621	0.0011122	0.0015149	0.0014987	0.0012853	0.0003486	-5.6e-06	4.4e-06
258	5.16e-05	0.000153	0.0001189	-5.54e-05	-0.000123	-0.0012406	-0.0012563	-0.0020198	-0.0004573	-0.0004762	0.0007186	0.00142	0.0012763	0.0010465	0.0003212	-1e-07	-9.2e-05
259	0.0002236	0.0001888	7.61e-05	-0.0002121	-0.0012149	-0.0014239	-0.0009321	-0.0008208	-0.0013823	-0.0009471	0.0001122	0.0017471	0.0008463	0.0013176	0.0015842	0.0006844	-8.25e-05
260	7.4e-06	0.0001655	0.0001061	-0.0001006	-0.0003202	-0.0012316	-0.0010818	-0.0016048	-0.0005196	-0.0002598	0.0007053	0.0010285	0.0009558	0.000905	0.0004776	0.000213	-8.67e-05
261	0.0003704	0.0002108	8.1e-06	-0.0003492	-0.0009317	-0.0030649	-0.0039357	-0.0053341	-0.0029906	-0.0019931	0.0012319	0.0054219	0.0032006	0.0030283	0.002138	0.0004706	-9.95e-05
262	0.0003017	0.0001969	-3e-05	-0.0004903	-0.0011859	-0.0019359	-0.0014687	-0.0021188	-0.0015805	-0.0008424	0.0008578	0.0021449	0.0016098	0.0019853	0.0016257	0.0006361	-8.8e-05
263	-0.0001304	0.0001345	0.0001357	8.13e-05	0.0001947	-0.000958	-0.0012496	-0.0019374	-0.0006962	-0.0005846	0.0005369	0.0016857	0.0009515	0.0007461	0.0003007	-0.0001606	-0.0001463
264	2.09e-05	0.0001481	5.76e-05	-8.67e-05	-0.0002708	-0.0012232	-0.0012639	-0.0018902	-0.0007929	-0.000381	0.000589	0.0015154	0.0009818	0.0009397	0.0005826	9.96e-05	-9.74e-05
265	0.0004268	0.0002853	0.0002093	-0.0003433	-0.0007648	-0.0025692	-0.0034811	-0.004714	-0.0017298	-0.0020745	0.0011558	0.0044569	0.0029289	0.002521	0.0014011	0.0004131	-0.0001785
266	0.000158	0.0002438	0.0001518	-0.0001799	-0.000505	-0.0015379	-0.0013411	-0.0018632	-0.0006335	-0.0005727	0.0007565	0.0014118	0.0012964	0.001287	0.0007533	0.0003311	-0.0001391
267	-6.79e-05	1.29e-05	3.47e-05	4.02e-05	-0.0001926	-0.0007489	-0.0010229	-0.0014128	-0.0007841	-0.0006266	0.0003849	0.0013939	0.0007618	0.0007645	0.0004821	3.06e-05	-1.63e-05
268	0.0001467	0.0002939	0.0001601	-1.35e-05	-7.76e-05	-0.0020847	-0.0028929	-0.0041529	-0.0018204	-0.0010841	0.0007696	0.0039085	0.0019756	0.0015601	0.0010136	-0.0001071	-0.0002161
269	0.0001341	1.08e-05	-5.73e-05	-0.0004382	-0.0006252	-0.0014574	-0.0012397	-0.0019255	-0.0007006	-0.0006876	0.0011837	0.0013346	0.0015614	0.0016678	0.0007477	0.0005234	-2.6e-06
270	8.02e-05	7.86e-05	1.03e-05	-8.11e-05	0.0004202	-0.0014235	-0.0022393	-0.0034223	-0.0014177	-0.0007892	0.0008777	0.0031567	0.0017243	0.0012841	0.0005006	-0.0002616	-5.16e-05
271	0.0002578	0.000647	0.0006354	0.0007398	-0.0007124	-0.002257	-0.0021709	-0.0023642	-0.0014889	-0.0015759	-0.0002261	0.0038501	0.0011587	0.0011704	0.0011998	-9.54e-05	-0.0004315
272	-6.15e-05	0.0001865	0.0001043	0.0001277	-0.0001617	-0.0011499	-0.001198	-0.0017607	-0.0012973	-0.0004175	0.0001855	0.0018354	0.0006352	0.0007225	0.0007735	-4.78e-05	-0.0001116
273	0.0001115	7.87e-05	-9e-07	-0.0003282	-0.0004723	-0.0011356	-0.0009096	-0.0013935	-0.0003471	-0.000416	0.0008456	0.0008303	0.0011813	0.0011452	0.0004829	0.0003802	-3.31e-05
274	0.0001198	0.0003447	0.0003256	-2.13e-05	-2.71e-05	-0.0016969	-0.0016624	-0.0028778	-0.000597	-0.0005534	0.0012815	0.0018985	0.0017573	0.0014877	0.0003795	-0.0001876	-0.000234
275	9.44e-05	0.0001366	1.05e-05	-0.000162	-0.0010906	-0.0016874	-0.0014105	-0.0016106	-0.00175	-0.0008884	0.0002524	0.0023464	0.0010898	0.0013899	0.0015823	0.0005487	-1.58e-05
276	-1.3e-06	0.0003502	0.0003296	0.0001707	-0.0001916	-0.0013402	-0.0011927	-0.0018496	-0.0004328	-0.0002979	0.0006644	0.0013714	0.0009635	0.0008133	0.0003805	-0.0001301	-0.0002687
277	0.0002137	0.0002776	0.0002478	0.0004451	0.0008936	-0.0022553	-0.0036267	-0.0049298	-0.0027465	-0.0021267	0.0002648	0.0059305	0.0024458	0.0018743	0.00114	-0.0007565	-0.0001394
278	0.0002234	0.0001701	1.44e-05	-0.0004979	-0.0011066	-0.0020859	-0.0015337	-0.0022597	-0.0012523	-0.0007499	0.0011924	0.0018225	0.0018378	0.0021137	0.0013956	0.0007325	-4.26e-05
279	8.96e-05	0.0001225	-8.5e-06	-0.0002689	-0.0002484	-0.0013941	-0.0015764	-0.0024858	-0.0006146	-0.0005695	0.0009025	0.0018786	0.0015626	0.0012272	0.0004129	8.75e-05	-0.0001082
280	-1.57e-05	0.0003087	0.0002106	3.47e-05	-0.0003281	-0.0011327	-0.0006662	-0.0011606	-0.0006478	-0.0001751	0.0004202	0.0008398	0.0005122	0.0007574	0.00065	2.89e-05	-0.0002645
281	0.0001976	0.0001931	0.0001748	6.5e-06	-0.0003021	-0.0017817	-0.0024014	-0.0032399	-0.0013219	-0.0012686	0.00059	0.0032111	0.0019156	0.0015705	0.0009294	5.97e-05	-0.0001092
282	0.0001345	0.000199	0.0002045	4.57e-05	6.3e-06	-0.0015463	-0.0018674	-0.0028087	-0.0009096	-0.0005628	0.0009987	0.0021646	0.0015563	0.0013234	0.0005433	-5.55e-05	-0.0001114
283	4.28e-05	5.35e-05	-7.65e-05	-0.0003058	-2.3e-06	-0.0010927	-0.0015104	-0.0023366	-0.0010618	-0.0005892	0.0007037	0.0021063	0.001253	0.001076	0.0005302	5.34e-05	-6.17e-05
284	9.35e-05	0.0003402	0.0003607	0.0003202	0.0002559	-0.0014468	-0.001963	-0.0028955	-0.0012629	-0.0007378	0.0004959	0.0027548	0.0011936	0.0009351	0.0006019	-0.0003794	-0.0002429
285	0.0001227	6.4e-05	-9.21e-05	-0.0004651	-0.0005609	-0.0013593	-0.0012803	-0.0020162	-0.0007081	-0.0005722	0.0009737	0.0014397	0.0014075	0.0014373	0.0006886	0.0004088	-5.33e-05
286	0.000282	0.0001146	9.99e-05	-0.0002756	-0.000305	-0.0017463	-0.0022374	-0.0033603	-0.0010462	-0.0008786	0.0014745	0.002574	0.0022049	0.0019194	0.0007048	0.0002186	-6.97e-05
287	7.62e-05	0.0003697	0.0003743	0.0002335	-0.0004407	-0.0017564	-0.0015546	-0.0018112	-0.0008083	-0.0006754	0.0003801	0.0018609	0.0008454	0.0009061	0.0007761	0.0002386	-0.0001975
288	-0.0002031	0.0002219	0.0001681	4e-06	-0.0001769	-0.0013209	-0.0008737	-0.0016551	-0.0004459	-7.17e-05	0.0008889	0.000813	0.0008588	0.0008769	0.0003396	-4.23e-05	-0.0001816
289	0.0002278	0.0001002	1.39e-05	-0.0001146	-0.0002876	-0.0011736	-0.0015065	-0.0019987	-0.001393	-0.0009106	0.0003383	0.0022906	0.0012371	0.0012656	0.0009654	0.0001666	-4.7e-05
290	0.0001783	0.0003025	0.0001729	-2.18e-05	-0.0007856	-0.0018958	-0.001723	-0.0023149	-0.0018114	-0.0007643	0.0004842	0.0026224	0.0013023	0.0014785	0.0014943	0.0002726	-0.0001557
291	3.23e-05	7.19e-05	2.66e-05	-0.0002396	-5.03e-05	-0.0014864	-0.0016294	-0.0027255	-0.0006311	-0.0006593	0.0011844	0.0019335	0.0017563	0.0014248	0.0003167	6.3e-05	-4.35e-05
292	0.0003301	0.0005192	0.000334	0.0003665	0.0008691	-0.0025941	-0.003914	-0.0055786	-0.0029352	-0.0019225	0.000678	0.0063391	0.0024453	0.001852	0.0011965	-0.0008842	-0.0004445
293	8.76e-05	0.0001134	7.94e-05	-5.87e-05	-0.0003333	-0.0011232	-0.0013371	-0.0018426	-0.0005922	-0.0005652	0.0005402	0.0016383	0.0011435	0.0009326	0.0004852	0.0001042	-6.18e-05
294	0.0001592	0.0001346	0.0002342	0.0001606	0.0002349	-0.0008487	-0.0012108	-0.0017769	-0.000612	-0.0005566	0.0005627	0.0015741	0.0010603	0.0008544	0.000326	-0.0001905	-8.14e-05
295	7.6e-05	0.0001356	-0.0001286	-0.0005928	-0.0011918	-0.0021088	-0.0016274	-0.0024601	-0.0014325	-0.0007373	0.0010545	0.0021411	0.0017664	0.0019709	0.0014335	0.0006767	-8.68e-05
296	0.0001116	0.0004442	0.0003033	4.72e-05	-0.0005472	-0.0024681	-0.0029134	-0.0041495	-0.0015973	-0.0012506	0.0007791	0.0038367	0.0021525	0.0017759	0.0011362	6.4e-06	-0.0003212
297	8.96e-05	5.71e-05	-5.2e-06	-0.0001698	-0.0004536	-0.0008575	-0.0007525	-0.0009737	-0.0006493	-0.0004437	0.0003213	0.0009417	0.0006994	0.0008628	0.0006788	0.0003245	2.7e-06
298	0.0001504	0.0002071	0.0002446	8.98e-05	0.0003722	-0.0009743	-0.0013969	-0.0021787	-0.0010544	-0.0005273	0.0007025	0.0020091	0.0010967	0.0009934	0.000482	-0.0002695	-0.00013
299	0.0001676	0.0001833	-4.6e-05	-0.0005369	-0.0005325	-0.0023236	-0.0026429	-0.0040731	-0.0010963	-0.0009262	0.001616	0.0029596	0.0025042	0.0021181	0.0008198	0.000314	-0.0001781
300	-3.44e-05	0.0002631	0.0002763	0.0002057	-1.98e-05	-0.0010466	-0.0008182	-0.0014248	-0.0006653	-8.59e-05	0.0005474	0.0009601	0.0005455	0.0007204	0.0004596	-0.0001447	-0.0001661
301	0.0001372	0.0001649	0.0001725	8.41e-05	-8.07e-05	-0.0013293	-0.0020263	-0.0025996	-0.0012753	-0.0013417	0.0003129	0.0030074	0.0014699	0.0012194	0.0008359	-2.15e-05	-0.0001165
302	0.0005734	0.0006394	0.0007041	0.0003483	-0.0009594	-0.0019638	-0.0016536	-0.0012502	-0.0006898	-0.0014179	0.0001914	0.0024272	0.0009509	0.0011943	0.0011774	0.0005621	-0.0002961
303	-5e-07	0.000144	2.14e-05	-0.0001953	-0.0002814	-0.0017408	-0.0021269	-0.0032764	-0.0011392	-0.0005978	0.0010933	0.0025093	0.0017481	0.0014638	0.0006471	9.2e-05	-9.91e-05
304	2.11e-05	0.0001525	-4.93e-05	-0.0005827	-0.0004128	-0.0021377	-0.0022465	-0.0038315	-0.000669	-0.0004815	0.0019611	0.0022632	0.0023198	0.0018849	0.0003967	0.0002571	-0.0001387
305	0.0001997	6.78e-05	7.89e-05	4.02e-05	0.0006393	-0.0012374	-0.0023547	-0.0032673	-0.0017677	-0.0012479	0.0006251	0.0035815	0.0016957	0.0013679	0.0007588	-0.0003202	-4.38e-05
306	0.000174	0.0002345	0.0001493	2.76e-05	-0.0008698	-0.001614	-0.0012645	-0.0013663	-0.0017009	-0.0006929	6.16e-05	0.0021136	0.0007362	0.0011314	0.0014709	0.0004561	-4.13e-05
307	8.8e-06	0.0001141	0.0001141	-0.0001339	-0.0002622	-0.0012974	-0.0013881	-0.0021273	-0.0004455	-0.0008868	0.0008487	0.0015512	0.0015193	0.0013221	0.0004303	0.0001411	-0.0001207
308	0.0002702	0.0005006	0.0002834	0.0003583	-0.0004981	-0.0033838	-0.0042983	-0.005764	-0.0039285	-0.0018953	0.0003691	0.0065362	0.0024999	0.002412	0.0023174	-9.26e-05	-0.000247
309	0.000291	9.7e-05	0.0001422	-0.0001826	-0.0004776	-0.0011221	-0.0012764	-0.0015104	-0.0004843	-0.0008858	0.0007592	0.0013932	0.0013571	0.0013007	0.0006939	0.0003831	-7.91e-05
310	0.0001377	0.0001308	0.000115	1.12e-05	0.0002023	-0.0009653	-0.0013248	-0.0019681	-0.0007187	-0.0006592	0.0005064	0.0018584	0.001182	0.0009268	0.0003785	-0.0001646	-9.05e-05
311	-6.68e-05	0.0001111	-3.94e-05	-0.0001529	-0.0009107	-0.0016716	-0.0012763	-0.0017791	-0.0017424	-0.0006765	0.0003422	0.0020673	0.0008981	0.0013341	0.0014741	0.0003835	-3.52e-05
312	2.05e-05	0.0003172	0.0002353	-4.81e-05	-0.0003389	-0.0025129	-0.0031178	-0.0046744	-0.0016262	-0.0011191	0.0011537	0.0038179	0.0023887	0.0019331	0.0009476	4.5e-06	-0.0001945
313	0.0002609	3.44e-05	9.17e-05	-0.00014	-0.0003786	-0.0008404	-0.0010639	-0.0012609	-0.0006198	-0.0008987	0.0006289	0.0013029	0.0011728	0.0012669	0.0007343	0.00029	-5.1e-06
314	0.0001375	0.000106	-6.1e-06	-0.0002216	-0.0003714	-0.0010986	-0.0011639	-0.0017625	-0.0008368	-0.0004838	0.0006171	0.0015155	0.001108	0.0010671	0.0006365	0.0001799	-7.08e-05
315	1.26e-05	0.000176	7.93e-05	-0.0002492	-0.0005972	-0.0014658	-0.0009852	-0.0014432	-0.0005429	-0.0005616	0.0007053	0.0009761	0.001171	0.0012741	0.0007622	0.0004209	-0.0001286
316	6.09e-05	9.7e-05	-0.0001013	-0.000536	-0.0008045	-0.0015253	-0.001016	-0.0017517	-0.0007223	-0.0003853	0.0010351	0.0011164	0.0013466	0.0015035	0.0008086	0.0005569	-4.54e-05
317	5.77e-05	5.4e-05	6.31e-05	6.84e-05	-0.0002303	-0.0014185	-0.0023018	-0.0030616	-0.0016051	-0.001088	0.0005119	0.00311	0.0015036	0.0012548	0.0008901	6.37e-05	1.5e-06
318	0.0003052	0.0004099	0.0004542	0.0005404	-0.0003412	-0.0018211	-0.0021376	-0.002358	-0.0015322	-0.0013187	3.73e-05	0.0034747	0.0012043	0.0011607	0.0010707	-5.31e-05	-0.0001734
319	-6.13e-05	0.0002423	0.0001004	-0.0001634	0.0001772	-0.0016389	-0.0021782	-0.0034416	-0.0014551	-0.0007156	0.0009457	0.0029718	0.001572	0.0013103	0.0006623	-0.0001623	-0.0002509
320	-8.23e-05	0.0001448	6.91e-05	-3.37e-05	-0.0002181	-0.0011724	-0.0011652	-0.0018608	-0.0008343	-0.0002772	0.0006117	0.0014393	0.0009028	0.0008622	0.0005154	2.39e-05	-9.52e-05
321	0.0001672	0.0002286	6.08e-05	-0.0003296	-0.0001025	-0.0022132	-0.0026076	-0.0040771	-0.0012265	-0.0013131	0.0012543	0.0034348	0.0025849	0.0021034	0.000713	-8e-06	-0.0001677
322	0.0005401	0.0006407	0.0004064	-4.3e-05	-0.00176	-0.0030745	-0.002267	-0.0025698	-0.0024565	-0.0013321	0.0005215	0.00364	0.0016138	0.0021273	0.0025206	0.0007569	-0.0003457
323	7.4e-05	5.1e-05	-5.16e-05	-0.0001716	-0.0001506	-0.0011073	-0.0015066	-0.0020854	-0.0013935	-0.0007815	0.0003161	0.0022574	0.0011202	0.0011008	0.000853	0.0001248	-2.29e-05
324	0.0001096	0.0005318	0.0004874	0.000555	7.24e-05	-0.0019663	-0.0022175	-0.0030997	-0.001443	-0.0009569	0.0003151	0.0032934	0.0013118	0.0010579	0.0008175	-0.0003881	-0.0003956
325	0.0001144	-2.7e-06	-6.75e-05	-0.00037	-0.0007555	-0.0012068	-0.0006886	-0.0009833	-0.0006111	-0.0005563	0.00072	0.0007809	0.0011542	0.001359	0.0008429	0.0005678	5.79e-05
326	0.0001506	0.0001428	0.0001953	8.58e-05	0.0003409	-0.0009933	-0.0013734	-0.002144	-0.0007468	-0.0005485	0.0007438	0.0018235	0.0012391	0.0009988	0.000326	-0.0002278	-8.7e-05
327	0.000112	0.0002069	0.0001265	-7.37e-05	-0.0004998	-0.0014453	-0.0015854	-0.0021177	-0.0007199	-0.00063	0.000655	0.0020692	0.0013014	0.0010636	0.0006364	0.0001461	-0.0001478
328	0.0001951	0.0004869	0.0001984	3.41e-05	0.0002738	-0.0026535	-0.003705	-0.0051756	-0.0037903	-0.0017247	0.0003565	0.0061709	0.0019532	0.0018772	0.0019314	-0.0003444	-0.0004154
329	0.000171	9.15e-05	3.81e-05	-0.0003303	-0.0002262	-0.0017715	-0.0020442	-0.0031723	-0.0006872	-0.000736	0.0015312	0.0021338	0.0020807	0.0017857	0.0005153	0.0002471	-5.33e-05
330	9.53e-05	0.0001878	0.000255	0.0001173	7.4e-06	-0.0012372	-0.0014119	-0.0022515	-0.0005628	-0.0003891	0.0009553	0.0015883	0.0013076	0.0010646	0.0003009	-0.0001513	-0.00011
331	9.75e-05	0.0001292	-2.31e-05	-0.0002897	-0.0009858	-0.0012867	-0.0007262	-0.0008156	-0.0010251	-0.0006499	0.0002171	0.001188	0.0007926	0.0011683	0.0012293	0.0005825	-4.81e-05
332	3.3e-06	0.0002534	0.0002616	0.0001188	-7.7e-06	-0.0010695	-0.0009006	-0.0015229	-0.0002346	-0.0001157	0.0007339	0.0009235	0.000858	0.0007128	0.0001763	-0.0001654	-0.0001828
333	0.000189	0.0001286	-0.0001162	-0.0006027	-0.0002481	-0.0022615	-0.0029622	-0.0045997	-0.0014491	-0.0010471	0.0015717	0.003604	0.0026563	0.0021381	0.0008192	0.0002125	-0.0001326
334	0.0003538	0.0002055	0.0001112	-0.0001166	-0.0006433	-0.0018882	-0.0022627	-0.002937	-0.0019975	-0.0012689	0.0006074	0.0033225	0.0018295	0.0018757	0.0015462	0.0003159	-8.89e-05
335	-4.76e-05	0.0001186	7.83e-05	-4.57e-05	9.88e-05	-0.0010531	-0.001518	-0.00229	-0.000925	-0.0006019	0.00055	0.0020652	0.0010504	0.0008141	0.0003866	-0.0001127	-0.0001022
336	-4.67e-05	0.0001882	9.55e-05	-0.0001164	-0.0004096	-0.0010586	-0.0005928	-0.0010033	-0.0004572	-0.0001832	0.0005154	0.0006391	0.0006778	0.0007776	0.0005288	0.0001864	-0.0001457
337	0.0002596	0.0001293	0.0003076	0.0001759	-0.0001867	-0.0010689	-0.0014176	-0.0017176	-0.0004468	-0.0011366	0.000637	0.0016542	0.0014716	0.0013132	0.0005579	5.84e-05	-2.94e-05
338	0.0001993	0.0003455	0.000235	-6.68e-05	-0.0005146	-0.0027334	-0.0031039	-0.0042875	-0.0015729	-0.0010215	0.0012786	0.0036597	0.0023914	0.0020363	0.0011773	0.0002184	-0.0001852
339	0.000141	0.0001109	4.04e-05	-0.0001796	0.0001019	-0.0012288	-0.0017385	-0.0025478	-0.0011029	-0.0009024	0.0006773	0.0024082	0.0014687	0.0012621	0.0006289	2.13e-05	-0.0001329
340	8.49e-05	0.0001942	0.0001601	0.0002159	0.0002674	-0.0013946	-0.0021576	-0.0029983	-0.0016225	-0.0010376	0.0002223	0.0033467	0.0013045	0.0010096	0.0006901	-0.0003339	-0.0001065
341	0.0001437	1.07e-05	-2.95e-05	-0.0002612	-0.000555	-0.0011159	-0.0011929	-0.0016435	-0.0008963	-0.0007353	0.0007158	0.0015683	0.0013099	0.0013368	0.0008257	0.0003425	-1.1e-06
342	0.0001556	0.000128	4.84e-05	-0.000276	-8.38e-05	-0.0013967	-0.0016445	-0.0026924	-0.0006909	-0.0005865	0.0012153	0.001911	0.0016944	0.0014393	0.0003942	7.2e-05	-8.55e-05
343	-0.0001105	0.0002107	0.0002052	0.0001094	-0.00015	-0.001215	-0.0011837	-0.0016956	-0.0005283	-0.0003919	0.0006174	0.0013152	0.0008666	0.0007596	0.0004111	-9.9e-06	-0.0001801
344	0.0001948	0.0002062	-4.07e-05	-6.46e-05	-0.0006142	-0.002478	-0.0032516	-0.0041776	-0.0039957	-0.0016532	-0.0002297	0.0056064	0.0017647	0.0018864	0.0023234	0.000214	3.8e-06
345	0.0002402	0.000103	4.67e-05	-0.0003395	-0.0004382	-0.0014864	-0.0017009	-0.0024039	-0.0006245	-0.0008178	0.001127	0.001781	0.0017588	0.0016005	0.000664	0.0003501	-6.75e-05
346	9.28e-05	0.0001622	6.19e-05	-0.0004171	-0.0002056	-0.0017081	-0.0017559	-0.0030643	-0.0006074	-0.0006631	0.0015459	0.0019949	0.0020262	0.0017176	0.0003356	0.0001395	-0.0001143
347	-4.67e-05	0.0001063	9.3e-05	0.0001281	-0.0001638	-0.0013553	-0.0017316	-0.0023475	-0.0012371	-0.0008339	0.000433	0.0023608	0.0011079	0.0010378	0.0007598	-1.26e-05	-6.2e-05
348	7.17e-05	0.0002204	0.0001717	-2.9e-06	-8.89e-05	-0.0011071	-0.0011165	-0.0017593	-0.0004044	-0.0002857	0.0006982	0.0012504	0.0009899	0.0008138	0.0003013	-6.63e-05	-0.0001699
349	0.0001399	5.68e-05	3.19e-05	-0.0001752	0.0001826	-0.0014409	-0.0024146	-0.0033899	-0.0016049	-0.0011931	0.0008328	0.0033238	0.0018039	0.0014905	0.0008182	4.34e-05	-6.7e-05
350	0.0001828	8.86e-05	-0.0001556	-0.0006091	-0.0016936	-0.0018432	-0.0004381	-0.0004415	-0.001508	-0.0007883	0.0002132	0.0010596	0.001141	0.0018894	0.0019939	0.0010931	7.83e-05
351	-7.69e-05	0.0002101	0.0001475	5.55e-05	-0.0001196	-0.0013667	-0.001575	-0.0024653	-0.0008464	-0.000466	0.0007268	0.0019366	0.0011652	0.0009692	0.0004391	-0.0001278	-0.0002136
352	0.0001443	0.0003009	0.0001777	-7.99e-05	-0.0006206	-0.0019493	-0.002079	-0.0029769	-0.0009382	-0.0009612	0.000736	0.0026059	0.0017639	0.0014867	0.0008253	0.0001244	-0.0002329
353	0.0002218	4.17e-05	0.0001039	-8.01e-05	-0.0004056	-0.0006648	-0.0005834	-0.0005882	-0.0004779	-0.0005558	0.0003828	0.0007648	0.0007565	0.0008844	0.0006388	0.0003059	3.8e-06
354	6.3e-05	0.0001605	0.0001267	0.0001032	0.0004592	-0.0010835	-0.0016616	-0.002483	-0.0012921	-0.000626	0.0004342	0.0024672	0.0011018	0.0009002	0.0005204	-0.0003013	-0.0001057
355	0.0002503	0.0003775	0.0003017	7.87e-05	-0.0009594	-0.0029205	-0.0035183	-0.0043378	-0.0022916	-0.001803	0.0009047	0.004834	0.0024916	0.0022772	0.0018231	0.0003346	-0.0002655
356	-7.3e-06	0.0001523	4.18e-05	-0.000134	-0.0004274	-0.0014388	-0.0013325	-0.0021538	-0.0011073	-0.0003481	0.0007535	0.0017491	0.0011714	0.001181	0.0007572	0.0001358	-8.86e-05
357	0.0003347	0.0002438	0.0002786	0.0002821	0.0005875	-0.0015386	-0.0027588	-0.0035157	-0.0019942	-0.0019961	0.0003566	0.0046236	0.0019308	0.0015202	0.0009726	-0.0004298	-0.0001892
358	0.0001382	0.0001803	0.0001216	-8.83e-05	-0.0003243	-0.0014364	-0.0016137	-0.0021978	-0.0007334	-0.0005903	0.0007274	0.0018568	0.0013193	0.0011346	0.0006186	0.000179	-9.82e-05
359	-0.0001072	6.44e-05	3.39e-05	-8.92e-05	0.000117	-0.0013275	-0.0014821	-0.002522	-0.0007381	-0.0004781	0.0010013	0.001819	0.0013362	0.0011056	0.000295	-9.14e-05	-6.38e-05
360	-1.9e-05	0.0001731	0.0001284	-2.51e-05	-0.0001512	-0.0012587	-0.0012282	-0.0018864	-0.000542	-0.0002616	0.0007322	0.0012379	0.0009898	0.0008949	0.0004031	6.61e-05	-0.000104
361	0.0003038	0.000172	0.0001061	2.68e-05	-0.0005049	-0.0018115	-0.0026622	-0.003088	-0.0030138	-0.0019384	-4.32e-05	0.0046027	0.0017253	0.0018065	0.0019746	0.0002675	-9.7e-06
362	0.000173	0.000199	6.18e-05	-0.000119	-0.0004048	-0.0015512	-0.0017949	-0.0024471	-0.0011843	-0.0007999	0.0005416	0.0023876	0.0013449	0.001273	0.0009291	0.0001709	-0.0001183
363	-3.22e-05	0.0001172	6.78e-05	-0.0002589	-0.0001726	-0.0013327	-0.0013848	-0.0023276	-0.0005087	-0.0006284	0.0010643	0.0015594	0.001486	0.001264	0.0002941	0.0001497	-9.9e-05
364	8.73e-05	0.0001677	-1.29e-05	-0.0003415	-0.000116	-0.0019095	-0.0025863	-0.0039573	-0.0015977	-0.000832	0.0011263	0.0033291	0.0020455	0.0016754	0.0008401	6.72e-05	-0.000128
365	4.18e-05	1.17e-05	7.82e-05	1.6e-06	-0.0001006	-0.0006814	-0.0009163	-0.0011876	-0.0002922	-0.0005827	0.000554	0.0010474	0.0009256	0.0007825	0.0002835	4.2e-05	-2.5e-06
366	0.0001717	0.00012	0.0001387	-5.8e-06	-5.84e-05	-0.0011276	-0.0015851	-0.0022689	-0.0007622	-0.0006516	0.0007878	0.001897	0.0013704	0.0011457	0.0004799	-8.3e-06	-6.13e-05
367	0.0001086	0.0003064	-9.06e-05	-0.0008188	-0.0018593	-0.0026258	-0.0008522	-0.001505	-0.0013638	-0.0008179	0.0009427	0.001247	0.001813	0.0024493	0.0020035	0.0010447	-0.0002472
368	-6e-05	0.0003679	0.0003038	8.95e-05	0.0001784	-0.0017803	-0.0018484	-0.0030465	-0.0009607	-0.0008662	0.0008049	0.0024905	0.0015662	0.0013141	0.0004559	-0.0002915	-0.0002907
369	0.0001885	6.84e-05	-2.55e-05	-0.000276	-0.0003974	-0.0011561	-0.0013381	-0.001924	-0.0007916	-0.0006173	0.0007161	0.0016441	0.001295	0.0012014	0.0006514	0.000257	-4.98e-05
370	0.0001373	0.0001864	0.0001194	-1.21e-05	6.88e-05	-0.0010935	-0.0014274	-0.0020498	-0.0012846	-0.0006538	0.0003408	0.0021262	0.0010189	0.0009985	0.0007606	-5.55e-05	-0.0001174
371	0.0001786	0.0002469	0.0001127	-7.66e-05	-0.001143	-0.002219	-0.0019933	-0.0022884	-0.0019871	-0.0009685	0.0003358	0.0029653	0.0013237	0.0015693	0.0017054	0.0005876	-3.34e-05
372	1.82e-05	0.00027	7.49e-05	-0.0004447	-0.0007724	-0.0020003	-0.0011261	-0.0021434	-0.0006692	-0.0002618	0.0014043	0.0011316	0.0016069	0.0017275	0.0007982	0.0003827	-0.0001938
373	0.000146	0.0002115	0.000187	0.000189	-0.0001811	-0.0017226	-0.0022457	-0.0029858	-0.0013527	-0.0011144	0.0004223	0.0032214	0.0016655	0.001337	0.0008478	-9.37e-05	-0.0001083
374	0.0002137	0.0001587	0.0003062	0.0002072	-0.0001358	-0.0009782	-0.0012906	-0.0015714	-0.0005134	-0.0006316	0.0005914	0.0015969	0.0010603	0.0008878	0.0004583	5e-06	-8.64e-05
375	-5.09e-05	0.0001284	3.53e-05	-0.0001926	7.09e-05	-0.0013533	-0.0016313	-0.0027067	-0.0007909	-0.0005047	0.0010069	0.0020342	0.0014607	0.0011517	0.0003329	-6.57e-05	-0.0001318
376	-4.7e-05	0.000305	0.0001464	-0.0002126	-0.0003384	-0.0018921	-0.0017388	-0.0028848	-0.0008238	-0.0003785	0.001243	0.0018273	0.0015726	0.0015006	0.0006424	0.0001291	-0.0002229
377	0.0002223	0.0001083	-0.0001643	-0.0001078	-0.0002346	-0.0024979	-0.0035554	-0.0043822	-0.0050211	-0.0021521	-0.0005636	0.0067076	0.0018936	0.0021527	0.00272	0.0001124	0.0001395
378	0.0002971	0.0002806	0.0002817	3e-07	-0.0009577	-0.0010052	0.0001277	0.0005589	-0.0008575	-0.0005856	-0.0001102	0.0003771	0.0003287	0.0009754	0.0014052	0.0005608	-7.33e-05
379	4.02e-05	0.0001403	3.62e-05	-0.0002563	-0.0003311	-0.001552	-0.0018329	-0.0028546	-0.0007071	-0.0005918	0.0011517	0.0020837	0.0017159	0.0013825	0.0004602	9.35e-05	-0.0001441
380	5.05e-05	0.0003031	0.0002601	7.26e-05	6.31e-05	-0.0021501	-0.0026058	-0.0041692	-0.0014714	-0.0006318	0.0013808	0.0031744	0.0020657	0.0017309	0.0006823	-0.0002051	-0.0001941
381	9.05e-05	7.84e-05	3.15e-05	-0.000239	-0.0002588	-0.0010917	-0.0011443	-0.0016938	-0.0002659	-0.0005341	0.0008478	0.0011225	0.0012454	0.001091	0.0003452	0.0002122	-7.23e-05
382	0.0002722	0.0001382	0.0001448	-6.79e-05	0.0001306	-0.0011546	-0.0018432	-0.0025945	-0.0009846	-0.0010037	0.000767	0.0025235	0.0015991	0.0012802	0.0005906	-0.0001057	-9.38e-05
383	0.0001553	0.0002067	-7.74e-05	-0.0003226	-0.0011543	-0.0022192	-0.0020974	-0.002778	-0.0024051	-0.0010919	0.0003883	0.0032917	0.0015444	0.0019164	0.0019908	0.00058	-5.82e-05
384	-0.0001149	0.0003176	0.0002819	0.0002461	-0.0001056	-0.0014111	-0.0016873	-0.0025666	-0.0009948	-0.0004926	0.0005622	0.0022495	0.0010522	0.0008058	0.0004928	-0.0002311	-0.0002941
385	0.0002409	7.81e-05	-2.6e-06	-0.0003708	-0.0005639	-0.0010665	-0.0009108	-0.0013566	-0.0005119	-0.0005919	0.0008351	0.0009919	0.0012175	0.0013338	0.0006736	0.0003974	-3.33e-05
386	6.96e-05	0.0002744	0.0002079	-8.13e-05	0.000299	-0.001648	-0.0020163	-0.0033911	-0.0010251	-0.000558	0.0012872	0.0026081	0.0017989	0.0014217	0.0003922	-0.000302	-0.0002135
387	0.0001147	0.0002278	0.0002402	0.0001346	-0.0004624	-0.0013863	-0.0013707	-0.0016677	-0.0005741	-0.0008499	0.0003028	0.001844	0.0011405	0.0010197	0.0006458	0.0001111	-0.0001234
388	2.84e-05	0.000264	0.0001375	-6.61e-05	-0.0004195	-0.0012793	-0.0010418	-0.0016084	-0.0008537	-0.0003317	0.0005255	0.0013521	0.000834	0.0009529	0.0007548	0.00012	-0.0001993
389	0.0001818	0.000263	0.0001916	-2.06e-05	-0.0005778	-0.0024659	-0.0034823	-0.0046882	-0.0021739	-0.0017051	0.0006634	0.0047408	0.0024037	0.0019989	0.0013919	0.0001501	-0.0001187
390	0.0002326	0.0002424	0.000286	-2.6e-05	-0.0004107	-0.0015271	-0.0011218	-0.0015712	-0.0005895	-0.0005848	0.000904	0.0010598	0.0013591	0.0014852	0.0008002	0.0003057	-8.32e-05
391	2.8e-06	8.75e-05	-2.73e-05	-0.00022	-0.0004248	-0.0011942	-0.0012389	-0.0019191	-0.0009169	-0.0004929	0.0006715	0.0016094	0.0011452	0.0011114	0.0006537	0.0001877	-7.97e-05
392	-3.89e-05	0.0002554	0.0002205	7.82e-05	-0.0001345	-0.0011757	-0.0010478	-0.0016012	-0.0004233	-0.0001847	0.0006371	0.0010617	0.0007619	0.0006797	0.0003428	-2.34e-05	-0.0002097
393	0.0001422	0.0001479	6.57e-05	9.11e-05	-0.0001517	-0.001918	-0.0027378	-0.0037208	-0.0020907	-0.0011197	0.0004467	0.0038551	0.0017612	0.0015213	0.0011305	-8.4e-06	-2.9e-05
394	0.000126	0.0001938	0.0001034	-0.0001847	-0.0005547	-0.0017407	-0.0016238	-0.0024626	-0.0012744	-0.0005672	0.0009771	0.0020432	0.001522	0.00162	0.0010443	0.000293	-8.98e-05
395	5.52e-05	9.65e-05	2.87e-05	-0.0001821	-7.9e-06	-0.0010827	-0.0013151	-0.002069	-0.0005913	-0.0006312	0.0007106	0.0017074	0.001311	0.0010458	0.0003442	2.1e-06	-0.0001022
396	6.65e-05	0.0003279	0.0002811	0.000361	0.0009538	-0.001393	-0.0022354	-0.0033369	-0.0021095	-0.0008503	0.0003573	0.0036672	0.0010624	0.0009017	0.0007338	-0.0007303	-0.0002474
397	0.0001303	6.99e-05	-1.15e-05	-0.000333	-0.0003539	-0.0014514	-0.0017706	-0.0026813	-0.0007472	-0.0006762	0.0011658	0.0019634	0.0017368	0.0014802	0.000534	0.0002375	-6.49e-05
398	0.0002942	0.0001988	9.68e-05	-0.0004348	-0.0001852	-0.0020259	-0.0021869	-0.0035962	-0.0006747	-0.0010019	0.0016546	0.0025114	0.0025686	0.0021174	0.0005301	0.0001166	-0.0001477
399	0.0002199	0.0002869	1.48e-05	-0.0002123	-0.0018487	-0.0022016	-0.0012702	-0.0011453	-0.0026501	-0.001104	-0.0002643	0.0027711	0.0007899	0.0016734	0.0025289	0.000918	-2.85e-05
400	0.000151	0.0001958	3.48e-05	-0.0001626	-6.34e-05	-0.0017815	-0.0025112	-0.0036502	-0.0015257	-0.0009872	0.0007657	0.0034584	0.0018628	0.0014309	0.0008122	-7.59e-05	-0.0001668
401	0.0002092	4.98e-05	1.27e-05	-0.000311	-0.0004433	-0.0012056	-0.0011729	-0.0017722	-0.0006656	-0.0006409	0.001005	0.0013128	0.001386	0.0014801	0.0006712	0.0003602	-6.9e-06
402	7.5e-05	0.0001479	0.0001007	-2.94e-05	-0.0002147	-0.0013539	-0.0016049	-0.002442	-0.0010787	-0.0004645	0.0007555	0.002019	0.0012826	0.0011556	0.0006416	2.39e-05	-7.56e-05
403	0.0002008	0.0003422	0.0003358	6.69e-05	-0.000863	-0.0014879	-0.0011843	-0.0009945	-0.0008382	-0.0010464	0.0001591	0.0016912	0.000796	0.0010465	0.0011229	0.0005414	-0.0002211
404	1.67e-05	0.0002226	0.0001442	-2.75e-05	-0.0003328	-0.0012336	-0.0010035	-0.0015208	-0.0007463	-0.0003146	0.0005024	0.0011543	0.0007733	0.0009292	0.000681	0.0001491	-0.0001316
405	0.0004746	0.000456	0.0004204	-7.26e-05	-0.0012745	-0.0033302	-0.0041905	-0.0053034	-0.0020798	-0.0029237	0.0008858	0.0055696	0.0035223	0.0031189	0.0020075	0.0005017	-0.0002698
406	0.0001945	0.0002426	0.0001562	-5.6e-05	-0.0002569	-0.0019969	-0.0024372	-0.003434	-0.001207	-0.0009462	0.0009565	0.0030392	0.0019847	0.0016227	0.0008435	5.75e-05	-0.0001432
407	-9.61e-05	8.98e-05	4.7e-05	-4.44e-05	0.0002931	-0.0009949	-0.001551	-0.0023614	-0.0011644	-0.0005683	0.000531	0.0022168	0.000953	0.0007654	0.0004388	-0.0001574	-8.05e-05
408	-5.94e-05	0.0002038	0.0002089	0.0001568	-5.85e-05	-0.0011567	-0.001182	-0.0018867	-0.0005282	-0.0002323	0.0006145	0.0013714	0.0008974	0.0007132	0.0002858	-0.0001766	-0.000145
409	0.0003321	0.0001562	0.0001495	2.14e-05	0.0009184	-0.0019931	-0.0033536	-0.0048256	-0.0021345	-0.0018774	0.0011274	0.0050871	0.0028103	0.002151	0.0008831	-0.0005004	-0.0001549
410	0.0001641	0.0001408	-6.03e-05	-0.0004506	-0.0009728	-0.0016665	-0.0012937	-0.0018975	-0.00122	-0.0006272	0.0007898	0.0017694	0.0014083	0.0016195	0.0012459	0.0005534	-6.44e-05
411	-0.0001015	6.78e-05	8.57e-05	5.52e-05	5.37e-05	-0.0008184	-0.0010845	-0.0016255	-0.0005634	-0.0005739	0.0004614	0.0014302	0.000864	0.000692	0.0002903	-0.0001043	-9.06e-05
412	0.0001419	0.0002086	5.51e-05	-6.13e-05	-0.0002362	-0.0017241	-0.0021777	-0.0031216	-0.0016858	-0.0008943	0.0005538	0.0030516	0.0015693	0.0014373	0.0010066	3.11e-05	-0.0001257
413	8.04e-05	3.79e-05	2.34e-05	-0.0003138	-0.0003051	-0.0015151	-0.0015513	-0.0024298	-0.0004044	-0.0005893	0.0014714	0.0013903	0.0017474	0.0015349	0.0003788	0.0002961	-1.3e-05
414	0.000159	0.0001343	0.0001291	-0.0001731	-0.0001827	-0.0013453	-0.0015427	-0.0023602	-0.0005922	-0.000844	0.0008975	0.0017891	0.0016255	0.0013995	0.0004428	0.0001312	-7.78e-05
415	0.0002559	0.0005102	0.0003229	0.0001844	-0.0013054	-0.0026329	-0.002372	-0.0028902	-0.0024565	-0.0012249	0.0003137	0.0039267	0.0014565	0.0016409	0.0020048	0.0003311	-0.0004016
416	-1.91e-05	0.0001509	-4.75e-05	-0.0004978	-0.0005264	-0.0017797	-0.0014677	-0.0026342	-0.0006872	-0.000372	0.0014424	0.0015253	0.0016176	0.0016249	0.0005733	0.0003316	-0.000129
417	0.0002185	8.5e-05	0.0001889	0.0001059	0.0003126	-0.0011239	-0.00195	-0.0026382	-0.0011421	-0.0011099	0.0006099	0.0027383	0.0015679	0.0012338	0.0006092	-0.0001654	-4.17e-05
418	0.0001867	0.0003073	0.0002568	5.13e-05	-0.0005849	-0.0015214	-0.0013639	-0.0015235	-0.0007894	-0.000692	0.0003023	0.0016673	0.0008755	0.0009677	0.0008548	0.000359	-0.0001365
419	0.0001312	7.04e-05	-4.96e-05	-0.0003683	-0.0005111	-0.0015706	-0.0019167	-0.0028847	-0.0010147	-0.0008597	0.0011152	0.0022954	0.0018488	0.0016569	0.0007392	0.000261	-9.69e-05
420	0.000158	0.0003873	0.0003761	0.0001859	-0.0007598	-0.0025862	-0.0030965	-0.0041849	-0.0017776	-0.0015806	0.0004016	0.0039354	0.0021153	0.001891	0.0013268	0.0001916	-0.0001733
421	0.0001814	6.04e-05	6.85e-05	-0.0001456	-0.0004384	-0.0009303	-0.0010183	-0.0012083	-0.0006427	-0.0007605	0.0004881	0.0012511	0.0010139	0.0011193	0.0007467	0.0003318	-2.95e-05
422	0.0001533	0.0001089	5.12e-05	-0.0001231	0.0001784	-0.0010482	-0.0016775	-0.0024511	-0.0011757	-0.0007136	0.0006455	0.0023679	0.0012829	0.0010709	0.0005848	-0.0001025	-8.12e-05
423	-0.0001011	0.0002316	0.0002132	0.0001796	-0.0001912	-0.001684	-0.0019907	-0.0028593	-0.0010237	-0.0007664	0.0007661	0.0025475	0.0014461	0.0011617	0.0006232	-0.0001488	-0.0002096
424	8.98e-05	0.0002736	7.96e-05	-1.19e-05	0.000804	-0.0027667	-0.0040874	-0.0061632	-0.002838	-0.0015407	0.0011746	0.0059737	0.0029613	0.0022523	0.0011109	-0.0005819	-0.0001928
425	0.0002649	9.03e-05	0.000143	-9.51e-05	-0.0002149	-0.0011682	-0.0016267	-0.0021774	-0.0005818	-0.0008763	0.0009201	0.0019004	0.0016244	0.0013493	0.000528	0.000119	-5.57e-05
426	0.0001236	0.0001908	0.0002155	0.0001308	0.000125	-0.0010009	-0.0012895	-0.0019658	-0.0006757	-0.0004538	0.0006121	0.0016216	0.0010618	0.0008619	0.0003442	-0.0001768	-0.0001173
427	-5.39e-05	1.13e-05	-8.67e-05	-0.0003142	-0.0010235	-0.001377	-0.0007271	-0.0009948	-0.001191	-0.0006326	0.0005017	0.001184	0.0008848	0.0013667	0.0012966	0.0005916	4.1e-05
428	7.27e-05	0.0002108	2.27e-05	-0.0005039	-0.0005882	-0.0018243	-0.0014068	-0.0024321	-0.0004268	-0.0003732	0.0014426	0.0012317	0.0017389	0.0016134	0.0005298	0.000396	-0.0001564
429	0.0001037	6.9e-05	4.73e-05	3.89e-05	-0.0003769	-0.0012141	-0.0016851	-0.0019747	-0.0016566	-0.0012917	0.0001864	0.0026919	0.0012231	0.0013057	0.0012009	0.0001974	-1.88e-05
430	0.0003126	0.000329	0.0001729	0.0001778	-0.0016455	-0.002289	-0.0015744	-0.0012515	-0.0030924	-0.0011772	-0.0005119	0.0035625	0.0007098	0.0014798	0.0024494	0.00072	3.7e-05
431	-3.16e-05	0.0002584	0.0001736	-9.79e-05	-0.000236	-0.0015362	-0.001583	-0.0025107	-0.0006625	-0.0007098	0.0007681	0.0018815	0.001458	0.0012279	0.0004805	2.32e-05	-0.0002131
432	-0.0001369	0.0001845	0.0001185	-1.76e-05	-0.000285	-0.0012474	-0.0008017	-0.0014982	-0.0006492	-9.07e-05	0.0007077	0.0008984	0.0007074	0.0008761	0.0005133	2.13e-05	-0.0001414
433	0.0001818	0.0001424	9.08e-05	-5.71e-05	-0.0001119	-0.001485	-0.00224	-0.0030808	-0.0013503	-0.0010156	0.0006106	0.0030715	0.0016621	0.0013021	0.0007978	-5.6e-06	-8.88e-05
434	0.0003698	0.0005455	0.0005333	0.0003414	-0.0004403	-0.0020027	-0.0020354	-0.0026087	-0.0009178	-0.0011969	0.0005236	0.002879	0.0015866	0.0013864	0.0009462	-6.32e-05	-0.0003637
435	2.88e-05	8.6e-05	-1.75e-05	-0.0003441	0.0002502	-0.0016697	-0.0023117	-0.0037108	-0.001203	-0.0009019	0.0013837	0.003062	0.0021128	0.0016483	0.000467	-6.71e-05	-0.0001055
436	0.0002826	0.0006732	0.0006003	0.0004982	-0.0001621	-0.0029393	-0.0040231	-0.0054243	-0.0028617	-0.0021063	0.0003927	0.0060885	0.0021901	0.0018651	0.0016037	-0.0003181	-0.0004583
437	9.32e-05	3.33e-05	5.2e-06	-7.4e-05	-0.000358	-0.0008736	-0.0010028	-0.0012414	-0.0009289	-0.000598	0.0002417	0.0014401	0.0007491	0.0008559	0.0007612	0.0002318	1.75e-05
438	0.0001702	8.75e-05	9.78e-05	-1.7e-06	-0.0001277	-0.0009005	-0.0011514	-0.0016173	-0.0009838	-0.0005957	0.0004543	0.0016314	0.0009976	0.0010025	0.0006465	7.04e-05	-3.02e-05
439	0.0001587	0.000208	-4.6e-05	-0.0005382	-0.0010594	-0.002064	-0.0015006	-0.0021336	-0.0009752	-0.0008145	0.0008727	0.0017139	0.0016989	0.001827	0.0012386	0.00068	-0.0001304
440	8.07e-05	0.0004268	0.000256	8.5e-05	-0.0002586	-0.0023587	-0.0027478	-0.0040686	-0.0018045	-0.0009251	0.000913	0.0036392	0.0019254	0.0016855	0.001107	-0.0001251	-0.000336
441	9.73e-05	7.85e-05	9.51e-05	-7.35e-05	-0.0002198	-0.0008667	-0.0009863	-0.0012644	-0.0003025	-0.0004838	0.0005956	0.0009805	0.000934	0.000825	0.000354	0.0001972	-3.38e-05
442	0.0001145	0.0001407	0.000215	0.0001506	0.0002469	-0.0007997	-0.0009505	-0.0015123	-0.00045	-0.000445	0.0005347	0.0012406	0.0009458	0.0007797	0.0002268	-0.0002088	-7.86e-05
443	8.44e-05	0.0001153	-0.0001303	-0.0006222	-0.000851	-0.0021105	-0.0019108	-0.0030373	-0.0011585	-0.00066	0.0014005	0.0021779	0.0020116	0.0020007	0.0010316	0.0005802	-6.31e-05
444	1.45e-05	0.0002116	0.0001715	-1.11e-05	-9.48e-05	-0.0013217	-0.0014436	-0.002301	-0.000699	-0.0002827	0.00093	0.0015974	0.0012463	0.0010466	0.0003971	-4e-05	-0.0001385
445	0.0002097	0.000126	-4.73e-05	-0.0001755	0.000171	-0.0014476	-0.0023093	-0.003162	-0.002104	-0.0012153	0.0003806	0.0037411	0.0015354	0.0013697	0.0010849	-0.000119	-0.0001063
446	0.0004409	0.0002877	0.0002137	-0.0001139	-0.00154	-0.0016428	-0.0009667	-0.0005383	-0.0019329	-0.0012906	-2.1e-05	0.0022083	0.0008989	0.0016359	0.0021988	0.0008441	-2.71e-05
447	-5.55e-05	0.0001807	0.0001288	-5.75e-05	-9.54e-05	-0.0015485	-0.0015836	-0.0026244	-0.0006223	-0.00051	0.0009569	0.0018121	0.0015244	0.0012255	0.0003482	-6.7e-05	-0.0001247
448	3.14e-05	0.0001639	6.05e-05	-0.0001839	-0.0002792	-0.0011455	-0.0011001	-0.0016729	-0.0003777	-0.000345	0.0006919	0.0011123	0.0010184	0.0009017	0.0003842	0.0001716	-0.0001262
449	0.000244	0.0001162	0.0001213	-1.11e-05	-0.0001773	-0.0016684	-0.0025096	-0.0034314	-0.0017329	-0.0012096	0.0008059	0.0033524	0.0019463	0.0017209	0.0010487	9.67e-05	-3.41e-05
450	0.0002053	0.0002396	-1.2e-05	-0.0002387	-0.0012815	-0.0027839	-0.0025899	-0.0034934	-0.00318	-0.0011895	0.0005146	0.0040827	0.0018477	0.0023619	0.0025028	0.0006267	-9.3e-06
451	6.82e-05	8.45e-05	8.53e-05	-0.0001339	0.0001379	-0.0013053	-0.0021169	-0.0030144	-0.0011781	-0.0010634	0.000865	0.0028833	0.0017037	0.0013186	0.0006006	-3.44e-05	-0.000116
452	0.0001305	0.0002608	0.0001035	7.97e-05	6.52e-05	-0.0018048	-0.0025818	-0.003495	-0.0025855	-0.0011844	9.39e-05	0.0041421	0.0013708	0.0013126	0.0013511	-0.0001442	-0.0001467
453	0.0002754	6.85e-05	7.64e-05	-0.0002399	-0.0003016	-0.0011336	-0.0014529	-0.001964	-0.000452	-0.0009209	0.0009556	0.0015576	0.0015627	0.001447	0.0005622	0.0002508	-5.48e-05
454	8.88e-05	0.0001237	-1.2e-06	-0.000432	-0.0004251	-0.0016444	-0.0017125	-0.0028214	-0.0004364	-0.0004965	0.0014408	0.0017255	0.0018717	0.0015206	0.0003561	0.0002395	-8.99e-05
455	-2.87e-05	0.0001398	5.49e-05	-0.000161	-0.0006895	-0.0011263	-0.0004466	-0.0005668	-0.0006314	-0.0004406	0.0002504	0.0006054	0.0006306	0.0009139	0.0008741	0.0004315	-5.53e-05
456	0.0001231	0.000351	0.0003123	0.0005107	7.3e-06	-0.0018397	-0.0023246	-0.0030644	-0.0019219	-0.0010548	2.02e-05	0.0036236	0.001176	0.0010285	0.0009844	-0.0002985	-0.0001936
457	0.0002856	1.96e-05	-3.28e-05	-0.0004503	-0.0009799	-0.0011643	-0.0005508	-0.0006583	-0.0007117	-0.000753	0.000634	0.0008178	0.0012274	0.0015586	0.001113	0.0007027	1.78e-05
458	0.0001232	0.0001253	-8.02e-05	-0.0005621	-8.49e-05	-0.0018198	-0.0021264	-0.0036102	-0.0009494	-0.0006599	0.0015933	0.0025692	0.0021599	0.0017933	0.0004648	0.0001312	-0.0001194
459	-1.28e-05	0.000144	0.0001245	1.64e-05	-0.0003328	-0.0014917	-0.0018014	-0.0024169	-0.0009061	-0.0007499	0.0007471	0.0021987	0.0014032	0.0011532	0.0006695	7.61e-05	-0.0001234
460	3.44e-05	0.0001508	9.96e-05	-1.31e-05	-0.0001562	-0.0009929	-0.0010352	-0.0016041	-0.0006634	-0.0002672	0.0005317	0.0012622	0.0008294	0.0007613	0.000433	1.2e-06	-0.0001012
461	8.98e-05	4.32e-05	0.0001389	1.86e-05	0.0001322	-0.0008474	-0.001222	-0.0016484	-0.0006056	-0.0011044	0.0004184	0.0016659	0.0011676	0.0010372	0.0004069	1.02e-05	-1.41e-05
462	0.0002154	0.000184	0.0001514	-0.0001412	-0.0005847	-0.0019231	-0.0020523	-0.0027182	-0.0011901	-0.0008123	0.0010053	0.0024004	0.0017837	0.0016601	0.001046	0.0003753	-7.08e-05
463	-0.000108	0.0002016	0.0001282	-8.1e-06	-8.15e-05	-0.0012167	-0.0013596	-0.0021626	-0.0010389	-0.0005023	0.0005687	0.0018574	0.0009899	0.0009631	0.0005717	-7.61e-05	-0.0002323
464	-0.0001621	0.0002686	0.0002373	0.0001119	-3.98e-05	-0.0012307	-0.0010379	-0.0018028	-0.0003412	-0.0001157	0.000798	0.0011102	0.000915	0.0007392	0.000197	-0.0001947	-0.0002173
465	0.0002677	0.0001548	-6.56e-05	-0.000629	-0.0001402	-0.0026109	-0.0036424	-0.00556	-0.0018862	-0.0013827	0.001886	0.0045278	0.0032161	0.0026118	0.0010396	0.000194	-0.0001304
466	0.0003105	0.0003483	4.61e-05	-0.0005248	-0.0022174	-0.0021773	3.13e-05	0.0004329	-0.0017702	-0.0009344	-0.0001814	0.0009496	0.0008899	0.0019671	0.0026265	0.0012627	-7.89e-05
467	4.75e-05	9.05e-05	5.98e-05	-1.5e-06	-0.0001093	-0.0011639	-0.0015482	-0.0022198	-0.0008195	-0.0005369	0.0005629	0.0019577	0.00119	0.0009288	0.0004589	-1.46e-05	-4.83e-05
468	0.0002143	0.0003381	5.44e-05	-0.0002213	-0.0008029	-0.0021942	-0.0023163	-0.0032714	-0.0026833	-0.0011131	0.0003614	0.0038267	0.0016417	0.0017634	0.0018625	0.0002665	-0.0002352
469	0.0001071	8.1e-05	-3.04e-05	-0.0004292	-0.0004968	-0.001558	-0.0015152	-0.0023567	-0.0005691	-0.0005739	0.0012617	0.0014775	0.0016845	0.0015622	0.0005761	0.0004083	-4.67e-05
470	0.0002296	0.0001698	0.0003156	0.0001703	0.0003068	-0.0008005	-0.0011158	-0.0016876	-0.0005303	-0.0006711	0.0007627	0.0014539	0.0011842	0.0010423	0.0002983	-0.0002085	-8.12e-05
471	4.6e-05	0.0001802	6.75e-05	-6.41e-05	-0.0004391	-0.0012698	-0.0013086	-0.0018128	-0.0011082	-0.0006305	0.0003823	0.0018586	0.0009551	0.0010327	0.0008854	0.0001491	-0.0001485
472	0.0003093	0.0006947	0.000606	0.0006162	0.0002046	-0.0025936	-0.0035787	-0.0047313	-0.0027111	-0.0023791	5.38e-05	0.0059608	0.0018679	0.001629	0.0013548	-0.000556	-0.0004981
473	0.000105	5.29e-05	-6.48e-05	-0.0003693	-0.0005464	-0.0018285	-0.0020429	-0.0031156	-0.0012123	-0.0006882	0.0012558	0.0024267	0.0019519	0.0017599	0.0008421	0.000349	-4.4e-06
474	0.0001568	0.0001883	0.0002289	6.18e-05	0.0003038	-0.0012121	-0.0015549	-0.0024578	-0.0007541	-0.0005792	0.0008944	0.0019652	0.0014524	0.0011653	0.0003632	-0.0001997	-0.0001222
475	0.0001689	0.000283	0.0002208	-4.53e-05	-0.0007336	-0.0016287	-0.001587	-0.0019691	-0.0006185	-0.0008104	0.000671	0.0021241	0.0013538	0.0011778	0.0007611	0.0002453	-0.000225
476	1.76e-05	0.0002238	0.0002543	0.0001602	-0.0001391	-0.0009072	-0.0005009	-0.000872	-0.0004725	-3.08e-05	0.000464	0.0005523	0.0004635	0.0006153	0.0004377	-4.72e-05	-0.0001314
477	0.0001178	0.000164	8.21e-05	-0.0002187	-0.0003941	-0.001832	-0.0020695	-0.0030931	-0.0007783	-0.0009272	0.0010763	0.0024193	0.0020514	0.001668	0.0006224	0.0001523	-0.0001193
478	0.0003604	0.0003034	0.0002365	-4.9e-06	-0.0006538	-0.0021283	-0.0025513	-0.0031699	-0.0016481	-0.0013147	0.0007176	0.0034423	0.0018975	0.0017941	0.0013898	0.0002795	-0.0001527
479	3.21e-05	8.56e-05	-1.9e-06	-4.05e-05	0.0002563	-0.0009916	-0.0014538	-0.0021524	-0.0011544	-0.0005969	0.0003416	0.0021947	0.0010094	0.0008387	0.0005026	-0.0001573	-5.98e-05
480	-4.77e-05	0.0002229	0.0001377	1.46e-05	0.0003391	-0.002294	-0.0033467	-0.005106	-0.0021132	-0.0009486	0.0011549	0.0044574	0.0021922	0.0016336	0.0008316	-0.0003349	-0.0001681
481	0.000103	0.0001121	6.32e-05	-0.0001703	-0.0003213	-0.0011348	-0.0011991	-0.0017401	-0.0003393	-0.0004794	0.0007481	0.0013091	0.0012364	0.0010115	0.0003682	0.0001534	-7.04e-05
482	0.0001411	0.0003138	0.0003071	0.0001938	-3.83e-05	-0.0013647	-0.0016933	-0.0024595	-0.0008764	-0.000614	0.0006623	0.0022191	0.0012831	0.0010219	0.0005456	-0.0001864	-0.0002226
483	0.0002422	0.0002528	-6.92e-05	-0.0004838	-0.0027204	-0.0021338	0.0001869	0.0011908	-0.002537	-0.001222	-0.0008817	0.0013995	0.0004173	0.0018362	0.0031989	0.0015359	8.5e-05
484	-5.99e-05	0.0003664	0.0002289	-0.0002174	-0.000273	-0.0021304	-0.0018071	-0.0032276	-0.0006426	-0.0002419	0.0016805	0.0017058	0.0017965	0.0016743	0.0004801	2.87e-05	-0.0002813
485	0.0001692	7.08e-05	-8.09e-05	-0.0002105	-0.0003258	-0.0019845	-0.0028737	-0.0037412	-0.0030992	-0.0015595	0.0001468	0.0046306	0.0018431	0.0018434	0.0018501	0.0002615	4.71e-05
486	0.0002316	0.000195	0.0002175	0.0001434	-7.92e-05	-0.0011265	-0.0014645	-0.0018843	-0.0011167	-0.0008013	0.000359	0.002075	0.001057	0.0010623	0.0008068	1.04e-05	-9.73e-05
487	5.42e-05	0.000127	-3.05e-05	-0.0004598	-0.0002389	-0.0015276	-0.0016285	-0.002769	-0.0006039	-0.0006743	0.001217	0.0019215	0.0017713	0.0014729	0.0003607	0.0001505	-0.0001371
488	-2.91e-05	0.000315	0.0001057	-0.0002682	-0.0006078	-0.0020354	-0.0016661	-0.0028723	-0.0011656	-0.0003791	0.0012207	0.0020324	0.0016124	0.0016282	0.0009063	0.0001411	-0.0002701
489	0.0002796	0.0003397	0.0003518	0.0004524	0.0003236	-0.0018677	-0.0029998	-0.0037568	-0.002303	-0.0021745	1.41e-05	0.0050097	0.0018738	0.0015838	0.001201	-0.0004145	-0.0001679
490	0.0001961	0.0002995	0.0003966	0.0002977	-5.92e-05	-0.0011374	-0.0012029	-0.0014651	-0.0005074	-0.0004771	0.0004752	0.001466	0.0008072	0.0007238	0.0004547	-3.18e-05	-0.0001676
491	5.05e-05	0.0001023	-6.7e-06	-0.0002129	-8.71e-05	-0.0012947	-0.0015729	-0.0024699	-0.000776	-0.0005683	0.000832	0.0019259	0.0014377	0.0011735	0.0004302	5.2e-05	-8.94e-05
492	2.54e-05	0.0002591	0.0001984	-4.91e-05	-0.0001308	-0.0019712	-0.0021652	-0.0034618	-0.0008499	-0.000536	0.001339	0.0024921	0.0019995	0.0015555	0.0004784	-9.11e-05	-0.0001717
493	8.55e-05	5.83e-05	-9.54e-05	-0.0004493	-0.000725	-0.0011554	-0.0006938	-0.0011033	-0.0004903	-0.0003861	0.0006988	0.0007651	0.0010704	0.0011551	0.0006836	0.0004967	-3e-05
494	0.000247	0.0001115	0.0001689	5.98e-05	0.0003258	-0.0007448	-0.0012952	-0.0017349	-0.0010651	-0.0008694	0.0003895	0.0019604	0.0010561	0.0010278	0.0006466	-9.77e-05	-4.68e-05
495	4.44e-05	0.0001886	8.76e-05	-5.5e-05	-0.0005651	-0.0019237	-0.0019983	-0.0027056	-0.0015011	-0.0006925	0.0006477	0.0025581	0.0014021	0.0013898	0.0011278	0.0002584	-6.99e-05
496	1.97e-05	0.0002292	7.05e-05	-0.0001084	-2.02e-05	-0.0018365	-0.0024408	-0.0036488	-0.0018207	-0.0008452	0.0007157	0.0033604	0.0016492	0.0014332	0.0009576	-7.3e-05	-0.0001824
497	0.0002116	1.15e-05	0.0001625	8.96e-05	1.06e-05	-0.0005196	-0.0008249	-0.0009113	-0.0002816	-0.0006337	0.000416	0.000938	0.0007844	0.0007323	0.0003146	8.12e-05	5.7e-06
498	7.57e-05	0.0001287	7.83e-05	-2.04e-05	0.0002829	-0.0012519	-0.0019813	-0.0029678	-0.0012518	-0.0007085	0.0007215	0.0028065	0.0014493	0.0010708	0.0004813	-0.0002522	-9.26e-05
499	0.000239	0.0001969	-0.0001288	-0.000432	-0.0014581	-0.0026271	-0.0026035	-0.003397	-0.0030847	-0.0016847	0.0004897	0.0043188	0.0021955	0.0025288	0.0025043	0.0006883	-0.0001246
500	3.71e-05	0.0001214	5.44e-05	-0.000131	-0.0001157	-0.0013466	-0.0014958	-0.0023419	-0.0006109	-0.0003674	0.000923	0.0016173	0.0013178	0.0010927	0.0003834	6.95e-05	-7.07e-05
501	0.0002127	0.0001136	-6.4e-06	-0.0001722	9.28e-05	-0.0016445	-0.0027265	-0.0035746	-0.0025854	-0.0015604	0.0003521	0.0044113	0.001763	0.0016137	0.0014147	5.6e-06	-7.21e-05
502	0.0002307	0.0001385	-2.17e-05	-0.0004078	-0.0008838	-0.0014264	-0.0010185	-0.0013693	-0.0008284	-0.000646	0.0006349	0.0012948	0.0012352	0.0014088	0.0010476	0.0005642	-6.76e-05
503	-0.0001359	0.0001809	0.0001009	-0.0002042	-0.000315	-0.0017273	-0.0017099	-0.0029802	-0.0005371	-0.0004122	0.0015073	0.0017569	0.0017147	0.0014185	0.0002788	1.24e-05	-0.0001622
504	4.47e-05	0.0001015	-8.17e-05	-0.0004083	-0.0010065	-0.0013068	-0.0004499	-0.0007063	-0.000846	-0.0003503	0.0004301	0.0007324	0.0008566	0.0012061	0.0010905	0.000612	-1.79e-05
505	0.0005246	0.0004797	0.000472	0.0006326	-0.0004744	-0.0020874	-0.0027412	-0.0029414	-0.002391	-0.0020929	-0.0002361	0.0048152	0.0015287	0.0015434	0.0016013	-3.84e-05	-0.0002313
506	0.0002217	0.0002812	0.0002681	9.53e-05	-0.0003526	-0.0016406	-0.0019625	-0.0025587	-0.0010023	-0.0007694	0.0007339	0.0024725	0.0014835	0.0012192	0.0007803	6.38e-05	-0.0001578
507	-0.0001092	8.23e-05	5.83e-05	-6.33e-05	0.0001747	-0.0012682	-0.0016439	-0.0026418	-0.0009319	-0.000613	0.000895	0.0021176	0.001316	0.0010698	0.0003674	-0.0001211	-7.74e-05
508	0.0001124	0.0003114	0.0002499	-3.06e-05	-8.03e-05	-0.0015028	-0.0015152	-0.0023986	-0.0006505	-0.0008988	0.0007043	0.0019445	0.0015099	0.0013307	0.0004755	-7.12e-05	-0.000221
509	-1.19e-05	-1.92e-05	4.87e-05	2.73e-05	-0.0001457	-0.000639	-0.000957	-0.0011921	-0.0005533	-0.0007334	0.000443	0.0011968	0.0008437	0.0008231	0.0004452	6.96e-05	-1.24e-05
510	0.0001074	4.34e-05	2.69e-05	-4.69e-05	0.0001087	-0.0009587	-0.0014427	-0.0020573	-0.00103	-0.0006334	0.0004518	0.0019646	0.0011002	0.0009702	0.0005462	-9.1e-06	-2e-06
511	1.33e-05	0.0003896	0.0002096	-0.0001775	-0.0007262	-0.0026157	-0.0025029	-0.0035954	-0.0014018	-0.0007852	0.0012557	0.0028557	0.0020312	0.0018939	0.0011972	0.0003423	-0.0002706
512	-0.0001144	0.0002343	0.0001156	-7.34e-05	-0.0001192	-0.0011688	-0.0011848	-0.0019955	-0.0010208	-0.0003202	0.0005546	0.001653	0.0008817	0.0008735	0.0005813	-2.22e-05	-0.0002143
513	0.0001856	0.0001179	9.94e-05	-0.0001371	-0.0004074	-0.0013341	-0.0014285	-0.001904	-0.000829	-0.0007054	0.0007312	0.001614	0.0012982	0.0013499	0.0008099	0.0003177	-3.02e-05
514	0.0001167	0.0003415	0.0003428	0.0001355	0.0002947	-0.0024666	-0.0036255	-0.0054014	-0.0022284	-0.0013387	0.0012193	0.0048692	0.0024704	0.0019536	0.0009629	-0.000398	-0.0002129
515	7.43e-05	6.98e-05	-3.14e-05	-0.0002187	-0.0003923	-0.0012351	-0.001409	-0.0020397	-0.0009589	-0.0005998	0.0006535	0.0017876	0.0012463	0.001181	0.0007115	0.0002277	-4.24e-05
516	0.0002835	0.0006788	0.0006977	0.0007413	-0.0005554	-0.0020801	-0.0017518	-0.0018544	-0.0011423	-0.00108	-9.96e-05	0.0031135	0.0007919	0.0008621	0.0009452	-0.0001029	-0.0004179
517	0.0001685	0.000108	-5.05e-05	-0.0003316	7.1e-06	-0.0016406	-0.0023641	-0.0035297	-0.0013794	-0.0009436	0.0009741	0.0031291	0.001947	0.0015586	0.0007252	2.56e-05	-9.85e-05
518	0.0002143	0.0001879	0.0001429	-0.0002619	-0.0006137	-0.0013834	-0.0007807	-0.0013094	-0.0005552	-0.0004371	0.0009983	0.0008368	0.0013098	0.0015004	0.0007683	0.0003589	-8.23e-05
519	3.74e-05	0.0001628	0.0001251	0.0001288	-0.0002387	-0.0016654	-0.0023567	-0.0032622	-0.0015137	-0.0008558	0.000576	0.0031509	0.0015102	0.0012246	0.0008162	-6.07e-05	-8.7e-05
520	2.66e-05	0.0002652	0.0001206	-0.0001206	-0.001134	-0.0014219	-0.0001063	-2.8e-06	-0.0011094	-0.0003603	-7e-05	0.0006043	0.0002986	0.0009272	0.001436	0.000597	-0.0001032
521	0.0001221	0.0001161	1.4e-05	-0.0003243	-0.0002816	-0.0015426	-0.0016538	-0.002623	-0.0004855	-0.0006241	0.0011612	0.0018311	0.0018135	0.0014492	0.000393	0.000157	-8.94e-05
522	0.000145	0.0002412	0.0001056	-0.0004871	-0.0004044	-0.0020233	-0.001886	-0.0033086	-0.0005195	-0.0004197	0.0020089	0.0017859	0.0021787	0.001937	0.0004235	0.0002183	-0.0001738
523	4.05e-05	7.48e-05	-4.29e-05	-0.0001924	5.68e-05	-0.0013383	-0.0019181	-0.0027748	-0.0015298	-0.0009077	0.0005455	0.0027708	0.0014069	0.0012827	0.000832	3.81e-05	-6.26e-05
524	-6.9e-06	0.0003712	0.0004243	0.0003644	0.0003996	-0.0009939	-0.0009704	-0.001724	-0.0005542	-0.0002542	0.0005005	0.0013389	0.0006682	0.0005678	0.0001985	-0.0004862	-0.0002889
525	0.0001062	1.55e-05	-4.5e-05	-0.00019	-0.0006221	-0.0014206	-0.001588	-0.0020871	-0.001436	-0.0008572	0.0005545	0.0022265	0.0013398	0.0014265	0.0011497	0.0003654	4.71e-05
526	0.0003135	0.0002808	0.0002554	0.0002093	3.5e-06	-0.0026421	-0.0039001	-0.0053462	-0.0026594	-0.0017279	0.0008883	0.005364	0.0027346	0.0022745	0.0014607	-0.0001201	-0.000132
527	4.07e-05	0.0001801	8.5e-05	-0.0001884	-0.0003909	-0.0014269	-0.0014478	-0.0021234	-0.0004853	-0.0004482	0.00091	0.0015567	0.001341	0.0010973	0.0004586	0.000172	-0.0001539
528	-3.8e-06	8.22e-05	-8.2e-06	-0.0001622	7.74e-05	-0.0011113	-0.0015375	-0.0024132	-0.0009842	-0.0004527	0.0007031	0.0020333	0.0011786	0.0009572	0.0004241	-3.16e-05	-6.13e-05
529	0.0002839	0.0001637	9.9e-05	-0.0003378	-0.00031	-0.0019509	-0.0023522	-0.0034774	-0.0007766	-0.0009948	0.0015475	0.002562	0.0023894	0.0020013	0.0006684	0.0002182	-0.0001052
530	0.0001885	0.0003682	0.0003309	8.58e-05	-0.0006169	-0.0020867	-0.0022696	-0.0031319	-0.0010518	-0.0011423	0.0006642	0.0028082	0.0018467	0.0016082	0.0009423	0.0001249	-0.000212
531	1.19e-05	3.18e-05	5.57e-05	-5.55e-05	-0.0003212	-0.0007303	-0.000532	-0.000626	-0.0004458	-0.0005073	0.0002743	0.0006471	0.0005802	0.0007237	0.0005447	0.0002384	-1.11e-05
532	0.0003926	0.0006305	0.0005313	0.0003372	-0.0008455	-0.002414	-0.0022937	-0.0026423	-0.0013649	-0.001169	0.0003811	0.0034134	0.0012971	0.0013083	0.0012727	0.0002224	-0.0004061
533	0.0001988	8.8e-06	3.54e-05	-0.0002043	-8.4e-06	-0.0013523	-0.0021852	-0.0030676	-0.0012388	-0.0011996	0.001034	0.0027757	0.0019218	0.0016518	0.000755	0.0001456	-6e-06
534	0.0001025	8.12e-05	3.96e-05	-8.87e-05	-0.0001507	-0.001021	-0.0011662	-0.0017456	-0.0008167	-0.0004562	0.0006031	0.0014787	0.0010382	0.0010029	0.0005511	0.0001064	-2.16e-05
535	1.14e-05	0.0002557	0.0001919	7.31e-05	0.0002923	-0.0014949	-0.0023037	-0.0032523	-0.0015729	-0.0011969	0.0005089	0.0035184	0.0014408	0.0010966	0.0007083	-0.0002769	-0.0002552
536	0.0001892	0.0003694	0.0001594	-9.1e-06	-0.0010817	-0.0025315	-0.0025235	-0.0033372	-0.0024044	-0.0010814	0.0005168	0.0038211	0.0017182	0.0017736	0.0017993	0.0003146	-0.0002275
537	0.0002263	5.25e-05	0.0001326	-0.0002134	-6.9e-06	-0.0013449	-0.0016294	-0.0025148	-0.0005944	-0.0010768	0.0012305	0.0019434	0.0019528	0.0016915	0.0004099	0.0001421	-1.79e-05
538	7.36e-05	0.0001175	2.6e-05	-0.0002931	-0.00033	-0.0013685	-0.0013614	-0.002149	-0.0004833	-0.0003637	0.0010924	0.0013214	0.0014089	0.0012334	0.0004167	0.0002552	-6.95e-05
539	0.0001454	0.0001668	3.88e-05	-0.0001273	-0.0001929	-0.001424	-0.0018789	-0.002565	-0.0015991	-0.0010624	0.0003801	0.0028363	0.001377	0.0013385	0.0010358	7.59e-05	-0.0001735
540	4.06e-05	0.000101	5.98e-05	-1.03e-05	-1.38e-05	-0.0010927	-0.0013775	-0.0020783	-0.0007328	-0.0003996	0.0005819	0.0016896	0.0010832	0.000858	0.0003819	-4.01e-05	-5.52e-05
541	0.0001984	7.93e-05	-0.0001882	-0.0007888	-0.0018586	-0.0019951	-0.000648	-0.0008149	-0.0014122	-0.0009011	0.0006373	0.0012529	0.001525	0.0021561	0.0019825	0.0011807	6.7e-06
542	0.0005384	0.0005024	0.0002786	0.0004059	0.0005058	-0.0029772	-0.0044777	-0.0056459	-0.0042897	-0.002766	-0.0001709	0.0077552	0.0025757	0.0023664	0.0022285	-0.0005526	-0.0002754
543	-0.0001142	0.0002325	0.0002241	0.0002013	-9.65e-05	-0.0012547	-0.0012568	-0.0018499	-0.0006368	-0.0003673	0.0005425	0.0015281	0.0008123	0.0006831	0.0004113	-0.0001401	-0.0002155
544	-1.33e-05	0.0001781	0.0001233	-3e-05	-0.0001889	-0.0016762	-0.0017672	-0.0026532	-0.0008507	-0.0004274	0.0009198	0.0019119	0.001357	0.0011921	0.0005765	6.07e-05	-0.0001078
545	0.000249	4.5e-05	0.0001119	-6.75e-05	4.66e-05	-0.0008073	-0.0013354	-0.0018047	-0.0009289	-0.0008312	0.0005845	0.0018347	0.0012157	0.0011205	0.0006193	6.55e-05	-1.34e-05
546	0.0001037	0.0001321	-1.4e-06	-0.0002849	-0.0007285	-0.0010378	-0.0004587	-0.000608	-0.0005115	-0.000393	0.0003024	0.0006055	0.0007248	0.0009282	0.0007947	0.0004584	-5.91e-05
547	9.43e-05	0.0002478	0.0002726	0.0001617	-0.0007492	-0.0019255	-0.0023143	-0.0028866	-0.0011902	-0.0013133	0.0005608	0.0031127	0.0017271	0.001501	0.0010419	0.0001772	-0.0001438
548	5.45e-05	0.0001845	-2.09e-05	-0.000402	-0.0004398	-0.002148	-0.0024699	-0.0039486	-0.0013782	-0.0007056	0.0014337	0.002957	0.002197	0.0018838	0.0008066	0.0002069	-0.0001387
549	0.0003211	0.0004089	0.0004869	0.0003324	-0.000802	-0.0019228	-0.0018413	-0.0015671	-0.0013884	-0.0013407	6.3e-06	0.0027318	0.0008953	0.0012343	0.0013416	0.0005339	-0.0001219
550	0.0002064	0.0002323	0.0002373	0.0002243	0.0003671	-0.0015043	-0.0024484	-0.0033559	-0.0017095	-0.001222	0.0004537	0.0037208	0.0016169	0.0012434	0.0007984	-0.0003705	-0.0001432
551	-1.18e-05	0.0001425	1.83e-05	-0.0002553	-0.0004945	-0.0013926	-0.0011733	-0.0019378	-0.0008331	-0.0005609	0.0008609	0.0014419	0.0012062	0.0013585	0.0007512	0.0002093	-0.0001795
552	6.96e-05	0.0001833	-8.4e-06	-0.0005169	-0.0003903	-0.0017551	-0.0016507	-0.0028931	-0.0005085	-0.0007233	0.0013231	0.0018432	0.0019498	0.0016677	0.0003798	0.0002236	-0.0001647
553	0.00025	0.0001665	0.0001734	7.92e-05	-0.0005145	-0.0016215	-0.002169	-0.0026022	-0.0016722	-0.0012794	0.0004796	0.0031144	0.001596	0.0015315	0.0012641	0.0002184	-5.4e-05
554	0.0001296	0.0001766	0.0001656	0.0001644	0.0003085	-0.0010594	-0.0015205	-0.0021399	-0.0012341	-0.0006958	0.0002325	0.0022563	0.0009925	0.0008786	0.0006175	-0.0002218	-9.8e-05
555	3.98e-05	0.0001187	8.54e-05	-0.0001982	-0.0002388	-0.0011802	-0.0011971	-0.0018667	-0.0003918	-0.0004976	0.0009576	0.0011987	0.0012841	0.0011587	0.0003809	0.0001457	-0.0001283
556	7.21e-05	0.0001601	-0.0001029	-0.0006466	-0.0013781	-0.0021718	-0.0010784	-0.0017565	-0.0011996	-0.0005168	0.0010619	0.0013683	0.0016609	0.0020079	0.001464	0.0008713	-4.27e-05
557	0.0001879	5.47e-05	6.77e-05	-0.0001431	-0.0001588	-0.0010897	-0.0015189	-0.0021609	-0.0006145	-0.0008445	0.0008528	0.0018183	0.0015254	0.0012807	0.0004646	0.000103	-6.61e-05
558	0.0001071	0.0001426	8.1e-05	-0.0001106	-0.0003118	-0.0012515	-0.0014317	-0.0020032	-0.0005752	-0.0005166	0.0007047	0.0017219	0.0012703	0.0010128	0.0004743	0.0001128	-8.6e-05
559	6.22e-05	0.0002964	0.0001936	0.0003249	0.000779	-0.0023744	-0.0036368	-0.0051317	-0.0028726	-0.0016515	0.0003763	0.0056407	0.0021762	0.0016812	0.0011686	-0.0006241	-0.0001816
560	-5.69e-05	0.000282	0.0001916	-8.7e-06	-0.0002932	-0.0014634	-0.0011821	-0.0018691	-0.0006766	-0.0003149	0.0006841	0.001254	0.0009232	0.0010091	0.0006209	8.36e-05	-0.0002203
561	8.09e-05	1.19e-05	-1.09e-05	-7.7e-05	-8.98e-05	-0.0007547	-0.0010628	-0.0015084	-0.0008249	-0.0004771	0.0003603	0.0014524	0.0008432	0.00078	0.0004811	8.53e-05	1.39e-05
562	0.0001088	0.0002379	0.0002971	0.0002363	6.39e-05	-0.0009576	-0.0010267	-0.0015469	-0.000719	-0.0003074	0.0005124	0.0012811	0.0007374	0.0007727	0.0004776	-0.0001542	-0.0001445
563	0.0001404	0.0002131	8.14e-05	-0.0003416	-0.0003636	-0.0022794	-0.0030675	-0.0044311	-0.0015966	-0.0015636	0.0011543	0.0040104	0.0025578	0.0021008	0.0010179	0.0001607	-0.0001867
564	-3.48e-05	0.0002752	0.0002837	0.0002173	0.0003643	-0.0014904	-0.0018572	-0.0030518	-0.0011106	-0.0003679	0.0008674	0.0023966	0.0012709	0.0009838	0.0003935	-0.0003946	-0.0001986
565	0.0002791	0.0003851	0.0003955	0.0002175	-0.0008245	-0.0017228	-0.0016007	-0.0016181	-0.0007332	-0.0011715	0.0002356	0.0025172	0.0012208	0.0011749	0.0009443	0.000249	-0.0002094
566	0.0002782	0.0002164	0.0001659	-5.2e-05	-0.0003418	-0.0017706	-0.0024104	-0.0033229	-0.0012377	-0.0009855	0.0009263	0.0030489	0.0019018	0.0015623	0.0008545	7.24e-05	-0.0001417
567	2.29e-05	8.23e-05	-9.6e-05	-0.0005548	-0.0007687	-0.0016662	-0.0009785	-0.0017692	-0.0004987	-0.000361	0.0012269	0.0009263	0.0015388	0.0015628	0.0006612	0.0005721	-3.84e-05
568	-0.000109	0.0003164	0.0002669	0.0001308	-2.6e-06	-0.0014577	-0.0014253	-0.0024342	-0.0006147	-0.0002872	0.0008636	0.0016873	0.0012327	0.0009845	0.0002994	-0.0002516	-0.0002457
569	0.0003691	0.0001921	-2.4e-06	-0.0003899	-0.0018045	-0.0015327	-0.0003763	9.05e-05	-0.0015645	-0.001	-0.0001042	0.0014338	0.0007849	0.0014891	0.0020672	0.0009789	-1.92e-05
570	0.0002283	0.0002164	0.0001479	-2e-05	0.0003033	-0.0013416	-0.0020091	-0.0028735	-0.0017763	-0.0009825	0.0005283	0.0030874	0.0014138	0.0013338	0.0009612	-0.0001829	-0.0001315
571	8.8e-06	7.39e-05	-2.06e-05	-0.0003043	-0.0003155	-0.00151	-0.0015693	-0.0025302	-0.0006278	-0.000385	0.0012474	0.0016188	0.0015842	0.00133	0.000422	0.0002161	-4.28e-05
572	0.0001407	0.0003157	0.0001023	-0.0002143	-0.0007241	-0.0021638	-0.0021251	-0.0031849	-0.0018214	-0.0008084	0.0009152	0.0029351	0.0018032	0.0018462	0.0013817	0.0002445	-0.0002106
573	4.36e-05	6.83e-05	5.44e-05	-3.59e-05	0.0001723	-0.0008395	-0.001155	-0.0017308	-0.000633	-0.0007026	0.00047	0.0016528	0.0010754	0.0008631	0.0003064	-0.0001084	-5.64e-05
574	0.000256	0.0001126	0.0002851	0.000163	-3.42e-05	-0.0009158	-0.0012906	-0.0015808	-0.0004246	-0.0006752	0.0007541	0.0014685	0.0012148	0.0010164	0.0003959	6e-06	-4.18e-05
575	0.0001655	0.0004273	0.0001334	-0.0001133	0.0001356	-0.0036039	-0.0050195	-0.0072155	-0.0034943	-0.002018	0.0011392	0.0070212	0.0034796	0.0028422	0.0018492	-0.0001951	-0.0003026
576	5.79e-05	0.0001835	5.4e-05	-0.0001136	-0.0006756	-0.0012403	-0.0009345	-0.0011892	-0.0010648	-0.0005056	0.0002047	0.0013766	0.0006629	0.0009534	0.001029	0.000353	-8.3e-05
577	0.0002882	0.0001147	0.0001365	-0.0001978	-0.0001952	-0.0011961	-0.001561	-0.0023028	-0.000532	-0.0008711	0.0010399	0.0017802	0.0017122	0.0014503	0.0004557	0.0001177	-6.27e-05
578	8.27e-05	0.0002512	0.0001514	-0.0001787	-9.53e-05	-0.0018501	-0.0019558	-0.0032153	-0.0007186	-0.0005042	0.0013775	0.002147	0.0018811	0.0015484	0.000444	-1.66e-05	-0.000181
579	0.0001167	0.0001232	2.43e-05	0.0001097	0.0008766	-0.0019066	-0.0036359	-0.0048199	-0.0034799	-0.0020147	0.0002982	0.006082	0.0019835	0.0016558	0.0014198	-0.0004886	-5.52e-05
580	1.69e-05	0.000193	8.52e-05	-0.0001055	6.51e-05	-0.0013643	-0.0018619	-0.0028792	-0.0010826	-0.0005455	0.0007768	0.0024128	0.0013722	0.0010617	0.0005027	-0.0001137	-0.000162
581	0.0002053	1.53e-05	-7.56e-05	-0.0003301	-0.0011037	-0.0015246	-0.0013819	-0.0015948	-0.0018222	-0.001214	0.000414	0.0022786	0.0013172	0.0018541	0.001786	0.0007031	7.41e-05
582	9.11e-05	9.75e-05	-9.3e-06	-0.0002665	-0.0002988	-0.0019457	-0.0023333	-0.0036318	-0.0013313	-0.0006705	0.001338	0.0027846	0.0020508	0.0017814	0.0007645	0.0001845	-3.08e-05
583	-5.16e-05	0.0001292	7.66e-05	-0.0001392	-0.0002282	-0.0010713	-0.0008977	-0.001446	-0.0002985	-0.0003499	0.0007531	0.0008167	0.0009759	0.0009221	0.0003361	0.0001392	-0.0001203
584	3.34e-05	0.0001774	6.17e-05	-3.27e-05	-0.0003698	-0.0012569	-0.0013065	-0.0019066	-0.001191	-0.0004911	0.0003742	0.001878	0.0009254	0.0009457	0.0008081	7.6e-05	-0.0001268
585	0.0003152	0.0002684	0.0002999	-4.42e-05	-0.0013391	-0.0018258	-0.0011729	-0.0007035	-0.0014363	-0.0011913	0.0001577	0.0018363	0.0009475	0.0014763	0.0017365	0.000947	2.5e-06
586	0.0001162	0.0002247	0.0001505	-0.0001224	-0.0003075	-0.0018439	-0.0020122	-0.0030059	-0.000872	-0.0010303	0.0007621	0.0024252	0.0019042	0.0016117	0.0006754	0.0001115	-0.0001239
587	5.62e-05	9.23e-05	1.18e-05	-0.0002297	-0.0004591	-0.0011445	-0.0010986	-0.0016007	-0.0006536	-0.0005464	0.0006871	0.0013048	0.0011175	0.0011196	0.0006466	0.0002491	-9.81e-05
588	7.45e-05	0.0002008	0.0001777	9.58e-05	-0.0002158	-0.0013809	-0.0016405	-0.0022952	-0.0008528	-0.0004819	0.0006191	0.0020927	0.0011911	0.0009382	0.0005423	-4.03e-05	-0.0001205
589	0.000173	4.67e-05	9.6e-06	-0.0002938	0.0001444	-0.0012097	-0.0017105	-0.0026486	-0.0008503	-0.0008438	0.0010511	0.0022313	0.0016922	0.0014068	0.0004353	3.78e-05	-6.86e-05
590	0.0002576	0.0001126	-0.0001237	-0.0007789	-0.0010484	-0.0019371	-0.0013965	-0.0023373	-0.0008085	-0.0006845	0.0015096	0.0015086	0.001982	0.0021329	0.0010162	0.0007334	-6.85e-05
591	-1.38e-05	0.0003715	0.0003293	0.0004347	-2.74e-05	-0.0019879	-0.0024725	-0.0034592	-0.0016543	-0.0011621	0.0003743	0.0036249	0.0015175	0.0012277	0.0008627	-0.0003336	-0.0003391
592	0.000108	0.0003835	0.0001796	-2.87e-05	-0.0006628	-0.0017934	-0.0016218	-0.002263	-0.0015157	-0.0007053	0.000418	0.00238	0.0010551	0.0012673	0.0012761	0.0002044	-0.0002938
593	0.0001355	8.94e-05	6.1e-05	-0.0002631	-0.0001254	-0.0014151	-0.0017334	-0.0027286	-0.0006811	-0.0007629	0.0011726	0.0020301	0.0018061	0.0014849	0.0004104	0.0001221	-5.31e-05
594	0.0001069	0.0002218	0.0002295	4.48e-05	-0.0002504	-0.0012475	-0.0010221	-0.0014893	-0.0006048	-0.0003093	0.0006593	0.0010549	0.0009285	0.0009856	0.0005928	0.0001202	-0.0001104
595	0.000359	0.0002853	-7.15e-05	2.75e-05	-0.0021591	-0.0028613	-0.0026311	-0.0028775	-0.0049715	-0.0019204	-0.0007864	0.005869	0.0015302	0.0022177	0.0033982	0.0007434	5.48e-05
596	-3.79e-05	0.0002681	0.000263	0.0001758	0.0001195	-0.0013216	-0.0015326	-0.0024694	-0.0008213	-0.0003865	0.0006828	0.0019253	0.0011303	0.0008839	0.0003796	-0.0002677	-0.0001957
597	0.0002873	0.0002004	-0.0001542	-0.0007578	-0.0016175	-0.0026366	-0.002201	-0.002989	-0.0020401	-0.0013351	0.000968	0.002955	0.0021334	0.0026594	0.0021687	0.0010262	-7.51e-05
598	0.0002818	0.0002215	0.0002722	9.82e-05	0.0006537	-0.0016382	-0.002815	-0.0041131	-0.0017169	-0.0012361	0.0011437	0.0039692	0.0021888	0.0016905	0.0007235	-0.0004553	-0.0001492
599	-5.69e-05	0.0001158	0.0001207	4.85e-05	-0.0001466	-0.0008797	-0.0008673	-0.0013349	-0.000312	-0.0003143	0.0004779	0.0009546	0.0007638	0.0006361	0.0002346	-3.13e-05	-8.22e-05
600	-7.92e-05	0.000225	0.0001846	0.0002039	0.0006054	-0.0011068	-0.0015095	-0.0024327	-0.0013072	-0.0004365	0.0004063	0.0023479	0.0008058	0.0006706	0.0004164	-0.0004624	-0.0001795
601	0.000301	0.0003055	0.000141	-6.98e-05	-0.0008574	-0.0028174	-0.0034359	-0.0044283	-0.0024802	-0.0015669	0.0008051	0.0047301	0.0024301	0.0022714	0.0018448	0.0003374	-0.0001402
602	0.0002718	0.0003612	0.0003942	0.0001947	5.1e-06	-0.0016644	-0.002046	-0.0029007	-0.0009863	-0.0010453	0.0007389	0.0026931	0.0017482	0.0014384	0.0007179	-0.0001903	-0.0002378
603	-5.06e-05	5.12e-05	-3e-06	-0.0001243	-0.0004674	-0.0008381	-0.0005957	-0.0008263	-0.0006107	-0.0003898	0.0003555	0.0008141	0.0006022	0.0007689	0.0006386	0.0002432	-4.15e-05
604	0.0001159	0.0004211	0.0004323	0.0002058	-9.38e-05	-0.0014464	-0.0012435	-0.0018347	-0.0004485	-0.00028	0.0007876	0.0011837	0.0009287	0.0008914	0.0004654	-5.97e-05	-0.0002916
605	6.31e-05	3.9e-05	-2.2e-06	-0.0002334	-0.0001311	-0.0013537	-0.0015951	-0.0025504	-0.0006292	-0.0005817	0.0012031	0.0017644	0.0016106	0.0013605	0.0003634	0.0001296	-2.04e-05
606	0.0002133	6.82e-05	3.66e-05	-0.0002485	-0.0005451	-0.0012337	-0.0011741	-0.0016667	-0.0008489	-0.0006036	0.0008254	0.0014582	0.0013141	0.0013906	0.0008294	0.0003603	-1.42e-05
607	0.0002357	0.0003163	0.0001913	9.91e-05	-0.0001805	-0.001957	-0.0026334	-0.0035514	-0.001785	-0.0013841	0.0003681	0.0040278	0.0017852	0.0014412	0.0010721	-0.0001444	-0.0002391
608	-8.79e-05	0.0002258	9.22e-05	-0.0003295	-0.0002243	-0.0019081	-0.0018479	-0.0033202	-0.0006354	-0.0004596	0.0015665	0.0020489	0.0019334	0.0015786	0.0003206	3.13e-05	-0.0002034
609	0.00012	9.55e-05	-8.2e-06	-0.0001652	-0.0005608	-0.0012557	-0.0012415	-0.0016016	-0.0011673	-0.0006381	0.0003136	0.0017075	0.0009026	0.0011451	0.0010272	0.0003731	5.3e-06
610	0.0002717	0.0003444	0.0001606	0.000164	-0.001158	-0.0021355	-0.0019135	-0.0023143	-0.0032493	-0.0012135	-0.0002135	0.0038755	0.0011441	0.0015974	0.0022976	0.0003365	-0.000104
611	0.0001429	0.0001035	-6.3e-05	-0.0005214	-0.0007876	-0.001555	-0.0011227	-0.0017063	-0.0005285	-0.0006594	0.0009666	0.00112	0.0015358	0.0015648	0.0008013	0.0005671	-8.48e-05
612	1.1e-05	0.0003124	0.0001926	-2.93e-05	-0.0008238	-0.0018205	-0.0009581	-0.0014962	-0.0014615	-0.0003426	0.0004288	0.0013588	0.0006894	0.001339	0.0014364	0.0003735	-0.0001416
613	0.000133	6.79e-05	7.14e-05	-7.19e-05	-0.0001127	-0.0011063	-0.0015948	-0.0022523	-0.0007636	-0.0007561	0.000696	0.0020199	0.0014163	0.0011192	0.0004758	4.5e-05	-5.39e-05
614	0.0001745	0.0001497	0.0001872	5.4e-06	-0.0001278	-0.0008691	-0.0010025	-0.0014136	-0.0002933	-0.0004557	0.0006359	0.0011367	0.0010335	0.0008643	0.0003091	2.18e-05	-9.35e-05
615	1.27e-05	0.0001071	6.4e-06	-0.0001423	0.0002182	-0.0016095	-0.0025154	-0.0037548	-0.0015967	-0.0008538	0.0008839	0.0034107	0.0017675	0.0013304	0.0006565	-0.0001445	-8.56e-05
616	8.36e-05	0.0005927	0.0004445	0.0003843	-0.0005918	-0.003556	-0.0043381	-0.0060238	-0.0029753	-0.0014121	0.001075	0.0058233	0.0026299	0.0022635	0.0017731	-0.0001317	-0.0003862
617	0.0002383	8.73e-05	3e-05	-0.0001185	0.0004292	-0.0011571	-0.0020123	-0.0028393	-0.0014703	-0.0011593	0.0006654	0.0030655	0.001636	0.0013867	0.0007303	-0.0002011	-7.59e-05
618	0.0001709	0.0002295	0.0002558	8.86e-05	-0.0002363	-0.0009512	-0.0007873	-0.0011241	-0.0006291	-0.0003235	0.0005292	0.0009946	0.0007471	0.0008612	0.0006162	4.11e-05	-0.0001196
619	5.11e-05	0.0001659	0.0001466	2.58e-05	-0.0002454	-0.0016399	-0.0020515	-0.0028996	-0.0010875	-0.0010202	0.0005213	0.0026082	0.0016072	0.0013345	0.0007287	4.16e-05	-8.11e-05
620	3.95e-05	0.0002539	0.0001243	-0.0001994	-8.68e-05	-0.0016546	-0.0016982	-0.0029482	-0.0006817	-0.0003902	0.001293	0.0019182	0.0016615	0.0013798	0.0003541	-6.19e-05	-0.0002075
621	0.0001069	0.0001637	0.0001311	-8.8e-05	-0.0004341	-0.0012633	-0.0012818	-0.0016223	-0.0004329	-0.0005708	0.000649	0.0015011	0.0011461	0.0009817	0.0005049	0.0002393	-9.37e-05
622	0.0003044	0.0003182	0.0004702	0.0005234	0.000402	-0.0012527	-0.0020937	-0.0025288	-0.0014547	-0.001717	1e-05	0.0033281	0.0013147	0.0011665	0.0008646	-0.0002981	-0.0001482
623	9e-06	0.0001491	-1.52e-05	-0.0002965	-0.0006012	-0.0014732	-0.0013057	-0.0020353	-0.0009682	-0.0004619	0.000791	0.0016459	0.0012621	0.0012756	0.0008245	0.0002839	-0.000117
624	-7.86e-05	0.0001826	0.0001556	-2.39e-05	-0.000221	-0.0014218	-0.0014503	-0.0024212	-0.0005781	-0.0003249	0.0009417	0.0015504	0.0012545	0.0010378	0.0003088	-5.02e-05	-0.0001328
625	0.0003301	0.000132	0.0001757	-8.53e-05	-0.0007119	-0.0010765	-0.0010636	-0.0009844	-0.0009672	-0.0010321	0.0003355	0.0015851	0.0010265	0.0012977	0.0011757	0.0004797	-3.03e-05
626	0.0004495	0.0003638	4.88e-05	-1.52e-05	0.0002619	-0.0028888	-0.0046286	-0.0061697	-0.0044355	-0.0023427	0.0004082	0.0077088	0.0026369	0.0023338	0.0021829	-0.0003956	-0.0002334
627	2.24e-05	0.0001226	4.98e-05	-0.0002617	-0.0002024	-0.0018958	-0.0021205	-0.0033639	-0.0006938	-0.0007733	0.00154	0.0022851	0.0021373	0.0017435	0.0004562	9.33e-05	-0.0001142
628	0.0001724	0.0001925	-8.35e-05	-0.0003696	-0.0013042	-0.0019179	-0.0014454	-0.0018489	-0.0020969	-0.0009011	0.0002403	0.0024749	0.0011394	0.001721	0.0019542	0.0006831	-4e-05
629	9.12e-05	1.52e-05	6.24e-05	-8.3e-06	0.0001301	-0.0009102	-0.0015664	-0.0021509	-0.0009219	-0.0007905	0.0005068	0.0021457	0.0011833	0.0009004	0.0004494	-4.09e-05	-1.38e-05
630	0.0001216	0.0001024	0.0001168	-6.93e-05	-0.0001533	-0.000852	-0.0008526	-0.0012043	-0.000242	-0.0003546	0.0006054	0.000764	0.0008882	0.0008176	0.000305	0.0001601	-4.89e-05
631	-2.79e-05	0.0002267	5.11e-05	-0.00026	-0.0004741	-0.0021614	-0.0023907	-0.0037678	-0.0013899	-0.0008033	0.0013093	0.0029028	0.0020627	0.0018623	0.0008888	0.0001187	-0.0002369
632	0.0002865	0.0003433	8.82e-05	-0.00038	-0.0014051	-0.0024976	-0.0020645	-0.002539	-0.0015762	-0.0010614	0.0007434	0.0027169	0.0017395	0.001917	0.0017184	0.0007779	-0.0001753
633	0.0001296	3.04e-05	3.79e-05	-8e-06	-0.0001137	-0.0008447	-0.0013145	-0.0016925	-0.001051	-0.0008707	0.0003533	0.0018916	0.0010752	0.0010449	0.0006938	8.74e-05	4.1e-06
634	9.13e-05	0.0001007	9.07e-05	-2.98e-05	-0.0001327	-0.0009715	-0.0010934	-0.0016164	-0.0006399	-0.0003546	0.0006087	0.0012702	0.0009395	0.0008819	0.0004568	6.37e-05	-4.14e-05
635	1.77e-05	0.0002509	0.0001582	-0.0002533	-0.0001767	-0.001917	-0.0019446	-0.0031582	-0.0007461	-0.0010944	0.0011371	0.0023752	0.0020875	0.0017756	0.0005307	8.03e-05	-0.0002218
636	2.19e-05	0.0001595	9.29e-05	-7.16e-05	0.0003288	-0.0011416	-0.001507	-0.0025048	-0.0008908	-0.0004461	0.0008635	0.0020777	0.0012937	0.0010148	0.0002978	-0.0002372	-0.000125
637	0.0001886	0.0001191	0.0001512	-1.22e-05	-0.0003891	-0.0012166	-0.0017381	-0.00223	-0.0008236	-0.0010101	0.0006941	0.0022902	0.0014828	0.0012475	0.0006844	0.0001123	-0.0001291
638	0.0002314	0.0002335	0.0001546	9.72e-05	0.0001579	-0.0016876	-0.0024272	-0.0032969	-0.0016423	-0.0012929	0.0003722	0.0036079	0.0017517	0.0014087	0.0009283	-0.0002046	-0.0001438
639	-0.0001256	0.00015	2.08e-05	-0.0002196	-0.0005483	-0.00147	-0.0009934	-0.0017562	-0.0008462	-0.0002685	0.0008788	0.0011861	0.0010448	0.0012259	0.0007382	0.0002473	-0.0001002
640	-3.95e-05	0.0001339	7.98e-05	-3.68e-05	0.0002187	-0.0010479	-0.0012676	-0.0021126	-0.0007035	-0.0004587	0.0006594	0.0017599	0.0011155	0.0008573	0.0002411	-0.0001899	-0.0001089
641	0.0003436	0.000124	-1.72e-05	-0.000514	-0.0008136	-0.0021439	-0.0023251	-0.0034412	-0.001596	-0.0011706	0.0014536	0.0029659	0.0024818	0.0024322	0.0013219	0.0005047	-5.21e-05
642	0.0003484	0.000293	-1.21e-05	-0.0002952	-0.0002344	-0.0027602	-0.0038232	-0.0053232	-0.0029229	-0.0017358	0.000758	0.0055333	0.0026719	0.0023371	0.001742	4.08e-05	-0.0002119
643	6.27e-05	9.12e-05	8.9e-05	-7.23e-05	-0.0002734	-0.0010917	-0.0013053	-0.00174	-0.0005554	-0.0005949	0.0006779	0.0014912	0.0011665	0.0009802	0.000483	0.0001463	-8.14e-05
644	0.0003947	0.000487	0.000206	-0.0001235	-0.0023573	-0.002387	-0.0006314	0.0001181	-0.0025295	-0.0011554	-0.0006309	0.0023055	0.0004407	0.0015586	0.0027933	0.0011941	-0.0001056
645	0.0001503	7.06e-05	0.00014	-4.09e-05	-0.0001873	-0.0012595	-0.0014461	-0.0020676	-0.0004225	-0.0009605	0.0008534	0.0015982	0.0016413	0.0014084	0.0004323	0.0001016	-1.57e-05
646	0.0001279	0.0001442	0.0001414	-4.97e-05	-0.0001061	-0.0012665	-0.0015123	-0.002249	-0.0006248	-0.0004486	0.0009321	0.0016402	0.0013626	0.001128	0.0004174	2.88e-05	-8.16e-05
647	0.0001317	0.0002756	0.000141	1.94e-05	0.0003277	-0.0016165	-0.0024554	-0.003366	-0.0021543	-0.0013066	0.0003333	0.0039636	0.0014735	0.0012904	0.0010745	-0.0001989	-0.0002698
648	0.0001812	0.0003614	0.000242	5.4e-05	-0.0004643	-0.0019368	-0.0019934	-0.002613	-0.0010664	-0.0009013	0.0005416	0.0026513	0.001378	0.0012917	0.0009456	0.0001391	-0.0002447
649	0.0002048	3.58e-05	3.21e-05	-0.0002506	0.0001428	-0.001438	-0.0020649	-0.0031434	-0.0010837	-0.0009149	0.0012398	0.0026189	0.0019528	0.0016433	0.000553	8.07e-05	-2.53e-05
650	7.28e-05	0.0001012	5.75e-05	-0.0001795	-0.000538	-0.0010309	-0.0003914	-0.0007032	-0.0004761	-0.0002154	0.0005612	0.0004594	0.0007742	0.0009985	0.0006428	0.0003332	-2.59e-05
651	-2.11e-05	0.0001084	0.0001068	7.17e-05	-0.0003288	-0.0012324	-0.0017282	-0.0022897	-0.0011183	-0.0009306	0.0005282	0.002324	0.0012322	0.0011177	0.0007587	4.12e-05	-0.0001433
652	2.52e-05	0.0001543	7.93e-05	-5.33e-05	-4.21e-05	-0.0011254	-0.0013132	-0.0020589	-0.0010043	-0.0003893	0.0005448	0.0017623	0.0009912	0.0009164	0.000549	-3.46e-05	-0.0001032
653	0.0003243	0.0001548	5.83e-05	-0.0004194	-0.0007436	-0.001815	-0.0019092	-0.0025567	-0.0008618	-0.0011186	0.0010929	0.0021137	0.0019439	0.001934	0.0010479	0.0005463	-0.0001203
654	0.0002946	0.0003926	0.0002761	8.3e-06	-0.0006842	-0.0026151	-0.0036898	-0.0048277	-0.0024938	-0.0021786	0.0004476	0.0054262	0.0023666	0.0020719	0.0015827	0.000145	-0.0002039
655	-6.74e-05	0.0001402	9.66e-05	8.44e-05	-0.0001884	-0.0010519	-0.0011383	-0.0016394	-0.0008991	-0.0004271	0.0003477	0.0015287	0.0006985	0.0007164	0.0005809	-1.56e-05	-9.63e-05
656	-0.000107	0.000245	0.0001943	9.55e-05	-1.9e-05	-0.0011741	-0.0011808	-0.0020095	-0.0005446	-0.0002391	0.0006926	0.0014129	0.0009508	0.0007584	0.0002524	-0.00021	-0.0002265
657	0.0001347	5.55e-05	-6.76e-05	-0.0004214	-0.0009657	-0.0014057	-0.0007815	-0.001085	-0.0008732	-0.0005648	0.0006745	0.0010179	0.0012102	0.0014835	0.0011075	0.0006583	3.43e-05
658	0.0001883	0.0004244	0.0003829	0.0001835	0.0007727	-0.0024714	-0.0032069	-0.0050772	-0.0018765	-0.0011646	0.0013776	0.004426	0.0026484	0.0020685	0.0007848	-0.0006321	-0.0003014
659	0.0001276	0.0001224	4.56e-05	-0.0002762	-0.0003915	-0.0013739	-0.0014972	-0.0022265	-0.0004362	-0.0006251	0.0010191	0.0016731	0.0015837	0.001295	0.0004423	0.0001805	-0.0001241
660	0.000108	0.0003616	0.0002196	0.0002655	-0.000835	-0.002113	-0.0020009	-0.0025837	-0.0026329	-0.0008471	3.69e-05	0.0034717	0.00101	0.0012572	0.0017389	0.0001752	-0.0001647
661	0.0001329	9.85e-05	6.4e-05	-0.0001994	-4.7e-06	-0.0012604	-0.0016662	-0.0024988	-0.0007823	-0.0009682	0.0008423	0.0021805	0.0016544	0.0013684	0.0004731	2.89e-05	-7.95e-05
662	0.0002135	0.0001717	9.01e-05	-0.000378	-0.0004145	-0.0016073	-0.0015681	-0.0025274	-0.0005239	-0.0005525	0.0014788	0.0015234	0.0018121	0.0016821	0.0005305	0.0002732	-9.84e-05
663	5.92e-05	0.0001056	-4.94e-05	-0.0001471	-1.1e-06	-0.0014005	-0.0019035	-0.0026815	-0.0018104	-0.0008787	0.0002612	0.002912	0.0012814	0.0012456	0.0010149	3.31e-05	-4.62e-05
664	8.92e-05	0.0005089	0.0005436	0.0004386	-0.0002873	-0.0017163	-0.0013539	-0.0017271	-0.0005966	-0.000423	0.0004719	0.0018687	0.000734	0.0006768	0.0005503	-9.34e-05	-0.0003687
665	0.0001725	8.34e-05	-1.8e-05	-0.0003338	-0.0003395	-0.0016015	-0.0021351	-0.0031938	-0.0010695	-0.0008316	0.0011465	0.0025357	0.0019383	0.0016158	0.0006764	0.0002215	-6.24e-05
666	0.0001186	0.0001529	6.41e-05	-0.0003278	-0.0003244	-0.0016047	-0.0015635	-0.002629	-0.0006767	-0.0004473	0.0014241	0.0016562	0.0016913	0.0015974	0.0005179	0.0002299	-9.17e-05
667	4.4e-05	0.0001059	6.31e-05	-3.48e-05	2.06e-05	-0.0013601	-0.0019836	-0.0028743	-0.0012089	-0.0008462	0.0005616	0.0027072	0.0014456	0.0011286	0.0005816	-8.77e-05	-5.57e-05
668	8.34e-05	0.0002443	0.0001642	-2.01e-05	1.44e-05	-0.0011734	-0.0013663	-0.0021469	-0.0011381	-0.0004553	0.0005434	0.0019388	0.0009908	0.0009454	0.000656	-0.0001119	-0.0001878
669	0.0001319	0.0001628	6.66e-05	-0.0001463	-0.0005021	-0.0016393	-0.0018133	-0.0024058	-0.001103	-0.0007825	0.0006583	0.0022225	0.0014005	0.0013585	0.0009357	0.0003077	-7.55e-05
670	0.0003743	0.0003846	0.0005185	0.0004372	-0.0005394	-0.002625	-0.0034131	-0.0042729	-0.001882	-0.0018222	0.0007614	0.0047251	0.0025121	0.0021067	0.001404	-1.1e-06	-0.0001687
671	2.3e-06	0.0001727	3.34e-05	-0.0002416	-0.0007663	-0.0012252	-0.0004047	-0.0006225	-0.0005972	-0.0003916	0.0003265	0.0005681	0.000711	0.0010084	0.0009064	0.0004339	-0.000124
672	-7.9e-06	0.0003149	0.0001067	-0.0002888	-0.0010091	-0.0018558	-0.0007576	-0.0013424	-0.0009804	-0.0003507	0.0007428	0.0010667	0.0010608	0.0014324	0.0012253	0.0004266	-0.0002859
673	0.0001727	7.44e-05	0.0001305	2.48e-05	-3.66e-05	-0.0008113	-0.0011429	-0.0015718	-0.0004806	-0.0005893	0.0005652	0.0014247	0.001087	0.0008842	0.0003437	-2.8e-06	-4.11e-05
674	4.4e-05	0.0002426	0.0002838	0.0001551	-8.37e-05	-0.0010922	-0.001104	-0.0016558	-0.0003732	-0.0002552	0.0006937	0.0012024	0.0009491	0.0007821	0.0002946	-9.88e-05	-0.0001576
675	0.0001923	0.0002376	5.8e-05	-0.0001839	0.0002144	-0.0025534	-0.0036153	-0.0052802	-0.0021605	-0.0016187	0.0011245	0.0050519	0.0028832	0.0022239	0.0011019	-0.0002071	-0.0001979
676	-3.85e-05	0.0002881	0.0002636	5.5e-05	0.0001028	-0.0014709	-0.0015031	-0.002558	-0.0007369	-0.0005403	0.0008431	0.0018922	0.0013173	0.0011124	0.0003286	-0.0002137	-0.0002128
677	0.0003748	0.0003352	0.0001036	1.96e-05	-0.0016316	-0.0025775	-0.0024878	-0.0027559	-0.0031677	-0.0015826	-6.54e-05	0.0045386	0.0015821	0.0019427	0.0024702	0.0005964	-9.26e-05
678	0.0002836	0.0002333	0.000217	9.46e-05	0.0002468	-0.0014146	-0.0020494	-0.0027878	-0.0017912	-0.0011282	0.0003952	0.0031007	0.0014729	0.0014317	0.0010582	-0.0001427	-0.0001265
679	-4.71e-05	8.08e-05	1.28e-05	-0.000272	-0.0002979	-0.0016298	-0.0015243	-0.0025265	-0.0005157	-0.0003726	0.0013794	0.0014157	0.0015671	0.0013919	0.00039	0.0002112	-5.4e-05
680	-9.03e-05	0.0001725	0.0001352	6.04e-05	0.0001601	-0.0012766	-0.0016603	-0.0026701	-0.0010093	-0.0003457	0.0007296	0.0020934	0.0011176	0.0008723	0.0003854	-0.0002068	-0.0001249
681	0.0001765	0.0002513	0.0002313	8.47e-05	-0.0005128	-0.0014102	-0.0014323	-0.0016684	-0.0006595	-0.0007731	0.000398	0.0020556	0.0011342	0.0009935	0.0006799	0.0001547	-0.0001273
682	0.0002011	0.0002937	0.0003216	0.0001785	0.0003821	-0.0012479	-0.0018181	-0.002679	-0.0010742	-0.0009232	0.0006787	0.0026046	0.0014043	0.0011411	0.0005223	-0.0003664	-0.0002081
683	2e-06	6.98e-05	-2.08e-05	-0.0002467	-0.0002056	-0.0012793	-0.0013594	-0.0022248	-0.0006836	-0.0004356	0.0010006	0.0015467	0.0013337	0.0011997	0.000425	0.0001671	-5.12e-05
684	5.61e-05	0.0003778	0.0002876	6.52e-05	-0.0001741	-0.0018698	-0.0019913	-0.0030245	-0.0011213	-0.0005258	0.0009687	0.0023664	0.0015097	0.0013675	0.0007747	-6.25e-05	-0.0002662
685	5.23e-05	-1.96e-05	-4.12e-05	-0.0001654	7.29e-05	-0.0008194	-0.0013631	-0.0019183	-0.0010858	-0.0007314	0.0004693	0.0019821	0.0010505	0.0009342	0.0005749	6.35e-05	2.51e-05
686	0.0002243	0.0001197	0.0001467	-7.4e-05	-0.0004419	-0.0008507	-0.0006696	-0.0007877	-0.0006024	-0.0005882	0.0004427	0.0008405	0.0008237	0.0010769	0.0007813	0.0003112	-2.03e-05
687	0.0002699	0.0003812	0.0001334	-0.0002833	-0.0009163	-0.0033449	-0.0040555	-0.0058215	-0.0020183	-0.0016535	0.0014892	0.0051896	0.0033613	0.0026865	0.0014529	0.0002034	-0.0002884
688	6.75e-05	0.0001091	-0.0001189	-0.0004692	-0.0007829	-0.0018694	-0.0017213	-0.0026738	-0.0013867	-0.0006352	0.000986	0.0022219	0.001659	0.0017316	0.0011357	0.0004685	-4.96e-05
689	0.0002334	7.55e-05	5.92e-05	-0.0001539	0.0001759	-0.0009688	-0.0013604	-0.0020558	-0.0006304	-0.0007773	0.0007537	0.0018525	0.001432	0.0011489	0.0003582	-6.37e-05	-7.31e-05
690	0.0001047	0.0001787	0.0001281	-7.82e-05	-0.0002715	-0.0011053	-0.0011177	-0.0015786	-0.0004996	-0.0003697	0.0006265	0.0012071	0.0009665	0.0008744	0.0004702	0.0001407	-0.0001122
691	6.6e-06	0.0001066	5.11e-05	8.9e-05	-0.0001047	-0.0016771	-0.0025006	-0.0033542	-0.0020195	-0.0013377	0.0003979	0.0036592	0.0016341	0.0014885	0.0011167	-2.16e-05	-7.13e-05
692	4.74e-05	0.0002774	0.00011	-0.0003778	-0.0003841	-0.0021972	-0.0020457	-0.0035315	-0.0005376	-0.0005557	0.0016899	0.0021377	0.0022556	0.0018472	0.0004212	7.61e-05	-0.0002252
693	0.0002235	0.0001656	7.66e-05	-0.0003098	-0.0018228	-0.0015583	-0.0002441	0.0004955	-0.0015372	-0.0012151	-0.0002324	0.0012002	0.0007262	0.0015541	0.0021727	0.0011544	3.98e-05
694	0.0001193	8.95e-05	1.36e-05	-1.11e-05	0.0002327	-0.0012856	-0.002063	-0.0028387	-0.0018528	-0.0009341	0.0002494	0.0031597	0.0012782	0.0011395	0.0009108	-0.0001108	-1.93e-05
695	0.0002233	0.0001309	0.0001478	-0.0001469	-0.000212	-0.0012522	-0.0014656	-0.0021502	-0.0005394	-0.0005852	0.0011046	0.0015195	0.0015329	0.0013489	0.0004726	0.000136	-6.47e-05
696	-3.09e-05	0.0002112	6.8e-05	-0.0002153	0.0001314	-0.0017048	-0.0021975	-0.0035741	-0.0012574	-0.0005688	0.0011722	0.0028089	0.0017686	0.0014161	0.0005272	-0.0001066	-0.0001689
697	0.0002169	0.0001819	0.0003554	0.0003496	-0.0002148	-0.0012587	-0.0016717	-0.0017317	-0.0008269	-0.0012771	0.0003345	0.0025329	0.001294	0.0011258	0.0007302	2.09e-05	-5.71e-05
698	0.0001336	0.0001701	0.0001552	0.0001278	-0.0001501	-0.0013599	-0.0019666	-0.0026901	-0.0013192	-0.0007465	0.0004749	0.0026259	0.0012726	0.0010699	0.0007279	-3.7e-05	-7.95e-05
699	1.1e-05	0.0001064	-1.75e-05	-0.0003492	-0.0006955	-0.0011952	-0.0005579	-0.0009803	-0.0005723	-0.0004231	0.0006674	0.0007189	0.0010102	0.0012159	0.000768	0.0004041	-0.0001029
700	0.0001023	0.0002129	0.0001207	-0.0001495	-0.0003061	-0.0019707	-0.0021172	-0.0030796	-0.0009221	-0.0006484	0.0010717	0.0022514	0.0017385	0.001566	0.0007409	0.0002364	-0.0001019
701	7.91e-05	3.13e-05	-1.2e-05	-0.0002034	-9.3e-05	-0.0010502	-0.0015359	-0.0021858	-0.0009974	-0.0008524	0.0006388	0.0020386	0.0013189	0.0011937	0.000646	0.0001405	-5.1e-05
702	0.0002412	0.0001446	9.15e-05	-7.69e-05	-0.0002868	-0.0012065	-0.0015501	-0.0020673	-0.000969	-0.0008005	0.0005482	0.0020447	0.0012729	0.0011698	0.0007563	0.0001295	-8.18e-05
703	0.0001278	0.0006086	0.0005275	0.0002144	-0.0005272	-0.0028162	-0.0038092	-0.0050771	-0.0025634	-0.0024188	0.0003145	0.0055673	0.002092	0.0019156	0.0015231	6.44e-05	-0.0003944
704	-4.3e-06	0.0003337	0.0002778	0.0001249	-0.0005092	-0.0016731	-0.0017436	-0.0024739	-0.0008352	-0.0006484	0.0006314	0.0021973	0.0012619	0.0010666	0.0006862	1.22e-05	-0.0002651
705	8.27e-05	6.81e-05	3.47e-05	-0.0001094	0.0002945	-0.0011742	-0.001584	-0.0025745	-0.0008365	-0.0006294	0.0009411	0.0021929	0.0015353	0.0011856	0.0002911	-0.0001667	-4.22e-05
706	9.34e-05	0.0002618	0.0002472	7.81e-05	-0.0003186	-0.0012332	-0.000916	-0.0014327	-0.0008768	-0.0002714	0.0005842	0.0011718	0.0007797	0.001012	0.0007789	6.64e-05	-0.0001456
707	0.0003372	0.0004594	0.0004235	0.0004762	-0.0001695	-0.0019093	-0.0024303	-0.0028491	-0.0018593	-0.0019353	-0.0003034	0.0042359	0.0015035	0.0013754	0.0012384	-0.0001953	-0.0002841
708	-0.0001133	0.0002706	0.0002061	0.0001623	-1.2e-06	-0.001192	-0.0012489	-0.0020778	-0.0010775	-0.0002309	0.0005281	0.0017059	0.0008199	0.000808	0.0005291	-0.00019	-0.0001811
709	0.0002724	0.0001831	6.5e-06	-0.0005596	-0.0012014	-0.0023626	-0.0021465	-0.0028561	-0.001296	-0.001127	0.0012687	0.0024939	0.0022447	0.0022727	0.0014752	0.0007953	-8.95e-05
710	0.0002952	0.0002822	0.0002733	-3.58e-05	3.52e-05	-0.0015019	-0.001786	-0.0026923	-0.0007726	-0.001074	0.000897	0.0023184	0.0018082	0.0015445	0.0005781	-0.0001172	-0.000187
711	2e-07	8.38e-05	3.5e-06	-0.0001439	-0.0003117	-0.0009802	-0.0009857	-0.0014832	-0.0006646	-0.0003604	0.0005318	0.001209	0.0008734	0.0008533	0.0005194	0.0001484	-6.35e-05
712	-0.0001073	0.0003215	0.0002995	0.0002211	0.0001526	-0.0015506	-0.0019395	-0.0030684	-0.0011781	-0.0004551	0.0007271	0.0025678	0.0011469	0.0008621	0.00048	-0.0003591	-0.0002796
713	0.0006142	0.0003207	-0.000103	-0.0006066	-0.0026121	-0.0030955	-0.002254	-0.002379	-0.0036898	-0.0019762	0.0001037	0.0044217	0.0019115	0.0029635	0.0036817	0.0013279	-5.92e-05
714	0.0002156	0.0002826	0.0001918	1.9e-05	-0.0003895	-0.0019699	-0.0024919	-0.0034896	-0.001815	-0.0009949	0.0007755	0.0033653	0.0018197	0.0016661	0.0011891	6.57e-05	-0.0001655
715	1.87e-05	8.53e-05	7.11e-05	-5.11e-05	-0.0001791	-0.0008338	-0.0008171	-0.0011135	-0.0002836	-0.0003489	0.0004386	0.0007784	0.0007152	0.0006577	0.0003133	0.0001531	-4.2e-05
716	0.0001102	0.0002831	0.0001238	-0.0001746	-0.0007686	-0.0015249	-0.0010087	-0.0014749	-0.0010924	-0.000477	0.0005029	0.0013877	0.0009121	0.00126	0.0011555	0.0003618	-0.0001746
717	5.2e-05	8.13e-05	-1.26e-05	-0.0003709	-0.0002429	-0.0017003	-0.0019328	-0.0031864	-0.0006562	-0.0005417	0.0014973	0.0021185	0.0019846	0.0015629	0.0003562	0.0001768	-5.61e-05
718	0.000208	9.58e-05	0.0001941	9.35e-05	8.6e-05	-0.0010585	-0.0014316	-0.0020201	-0.0006651	-0.0006289	0.0007817	0.0016623	0.0012647	0.0011153	0.0004386	-2.71e-05	-3.62e-05
719	0.0001193	0.0001987	-4.76e-05	-7.3e-05	0.0003103	-0.0019956	-0.0031526	-0.0042598	-0.0034714	-0.0016019	0.0001473	0.0054905	0.0016947	0.0015972	0.0016383	-0.0002712	-0.0001293
720	2.76e-05	0.0002591	0.0002235	9.95e-05	-0.0003597	-0.0012841	-0.0011177	-0.0014137	-0.0007433	-0.0003829	0.0003447	0.0013074	0.0006483	0.0007154	0.0006563	0.0001837	-0.000142
721	0.0002828	6.5e-05	0.0001402	-3.14e-05	-3.32e-05	-0.0009206	-0.0014059	-0.0019178	-0.0007554	-0.000892	0.000758	0.0017761	0.0014004	0.0012832	0.0005528	6.22e-05	-2.49e-05
722	0.0001476	0.000138	-0.0001171	-0.0005965	-0.0009543	-0.0019598	-0.0016305	-0.0026049	-0.0012204	-0.000622	0.0011943	0.0020483	0.0018197	0.0018859	0.0011465	0.0005424	-8.76e-05
723	0.0001597	0.0003524	0.0003128	0.0004692	0.0004203	-0.0023272	-0.0037393	-0.0048222	-0.0030123	-0.002211	0.0001113	0.0061586	0.0021166	0.001701	0.0013902	-0.0004831	-0.0002203
724	8e-05	0.0001239	-3.4e-06	-9.52e-05	0.0002979	-0.0011547	-0.0016791	-0.00255	-0.0011936	-0.0006893	0.0005545	0.0025122	0.0012902	0.0010227	0.0005	-0.0002268	-0.0001081
725	0.0001548	0.0001669	0.0001722	0.0001047	-0.0002952	-0.0019959	-0.002766	-0.0036235	-0.0015839	-0.001282	0.0008089	0.003638	0.0020475	0.0016933	0.0010376	5.28e-05	-7.86e-05
726	0.0001568	0.0002027	0.0001318	-0.000258	-0.0002979	-0.0019394	-0.0021011	-0.0032981	-0.0007482	-0.0009248	0.0012407	0.0023584	0.0022003	0.001826	0.0005894	0.0001521	-0.0001213
727	3e-06	0.0001793	4.91e-05	-0.0002644	-0.0004505	-0.0012959	-0.0010502	-0.0017433	-0.0005967	-0.0003635	0.0008503	0.0011793	0.0011406	0.0011413	0.000577	0.0002101	-0.0001733
728	0.0001056	0.000171	6.06e-05	-7.78e-05	-0.0001842	-0.0013887	-0.0017536	-0.0025921	-0.0009575	-0.0006363	0.0006337	0.0022617	0.0013735	0.0010848	0.0005712	-1.18e-05	-0.0001382
729	0.0002987	0.0001331	-6.81e-05	-0.0004452	-0.0018106	-0.0015606	-0.000594	-0.0002208	-0.0020182	-0.0011905	-0.0002365	0.0016324	0.0006874	0.0017755	0.0024037	0.0011438	7.27e-05
730	0.0001262	0.0001526	8.36e-05	-9.86e-05	0.0004271	-0.0019343	-0.0029942	-0.0045333	-0.0018722	-0.0009982	0.0011966	0.0040531	0.0022422	0.0017296	0.0007524	-0.0002606	-9.53e-05
731	-6.27e-05	0.0001164	0.0001145	-1.98e-05	-0.000192	-0.0010733	-0.0011117	-0.0016896	-0.000352	-0.0005154	0.000731	0.0012762	0.0010981	0.0009262	0.0003074	-3.38e-05	-0.0001566
732	8.69e-05	0.0002392	0.0002146	0.0001142	-0.0001609	-0.0011535	-0.0011093	-0.0015852	-0.0007967	-0.0003625	0.0004209	0.0013771	0.0007227	0.0008202	0.0006344	1.6e-05	-0.0001375
733	0.0001636	5.98e-05	6.65e-05	-0.00033	-0.0003074	-0.0012036	-0.0013883	-0.002155	-0.000387	-0.0008738	0.0011079	0.0014983	0.0016778	0.0014641	0.0003896	0.0002781	-7.37e-05
734	0.0001336	0.0001209	-1.65e-05	-0.0005681	-0.0005663	-0.0018515	-0.001611	-0.0026607	-0.0003765	-0.0005202	0.0016461	0.0013607	0.002013	0.0017968	0.0004843	0.0005088	-7.19e-05
735	-5.82e-05	0.0001816	6.66e-05	6.16e-05	-0.0006395	-0.001846	-0.002037	-0.0029014	-0.0020307	-0.0007422	0.0004362	0.0030184	0.0012525	0.0013018	0.001269	9.07e-05	-9.27e-05
736	-1.22e-05	0.0001205	2.78e-05	-0.0001423	-8.36e-05	-0.0012901	-0.00143	-0.0023301	-0.0007016	-0.0003799	0.0008749	0.0016661	0.0012714	0.0010647	0.0003765	2.57e-05	-8.75e-05
737	0.0002918	0.0001847	0.0001997	-0.000107	-0.0005203	-0.0011818	-0.0012124	-0.0013271	-0.000473	-0.0008061	0.0005457	0.0013366	0.0011267	0.0011208	0.0007248	0.0004178	-9.21e-05
738	0.0002443	0.0004123	0.0003495	0.000348	0.0002087	-0.0021256	-0.0029498	-0.0040065	-0.0020592	-0.0015564	0.0003229	0.0045663	0.0019383	0.0015488	0.0011083	-0.0003971	-0.0002631
739	0.000179	0.00018	0.0002064	-3.4e-05	-0.0003577	-0.0014602	-0.0012714	-0.0019848	-0.0008965	-0.0004322	0.0010575	0.0014833	0.0013378	0.0014576	0.0007741	0.0001485	-6.36e-05
740	0.000209	0.0003466	0.0001953	-5.47e-05	-0.0005058	-0.0022581	-0.0025785	-0.0036404	-0.0013213	-0.0009063	0.0009921	0.0032601	0.001978	0.0016244	0.0009802	5.63e-05	-0.0002673
741	0.0001649	2.12e-05	8.74e-05	1.53e-05	0.00043	-0.000689	-0.0013706	-0.0018205	-0.00092	-0.0009743	0.0004285	0.0020792	0.0011509	0.0009507	0.0004637	-0.0001208	-3.88e-05
742	5.99e-05	6.36e-05	3.9e-06	-0.0001808	-0.0003313	-0.0009347	-0.00087	-0.0012884	-0.0004837	-0.0002838	0.0005912	0.0009392	0.0008707	0.0008384	0.000447	0.0002346	-2.06e-05
743	-2.5e-06	0.0002092	0.000106	-0.000255	-0.0005029	-0.0017891	-0.0017892	-0.0028325	-0.0005812	-0.0008017	0.0010861	0.0019293	0.0018321	0.0015795	0.0005303	0.0001777	-0.0001878
744	0.0002522	0.00033	-9.03e-05	-0.00051	-0.002179	-0.0024046	-0.0011798	-0.0012369	-0.0028798	-0.0011813	-0.000153	0.002689	0.000928	0.0021279	0.0029865	0.0011482	-8.36e-05
745	0.0001871	2.48e-05	0.0001457	9.65e-05	0.0002198	-0.0008702	-0.0016777	-0.0021662	-0.0009709	-0.0010593	0.0004979	0.0022748	0.0013159	0.0010612	0.0005701	-4.74e-05	1.05e-05
746	7.79e-05	0.0001298	8.71e-05	-9.14e-05	-0.0001493	-0.0011986	-0.001362	-0.0020866	-0.0005103	-0.0004202	0.0008109	0.0015717	0.0012922	0.0010132	0.0003398	1.9e-05	-7.98e-05
747	0.0001712	0.0001805	-0.0001032	-0.0006854	0.0001193	-0.0027227	-0.0039712	-0.0061316	-0.0023624	-0.0014838	0.0019287	0.0052911	0.0032538	0.0026127	0.0010948	3.6e-06	-0.0002186
748	1.02e-05	0.0001352	0.0001273	-3.41e-05	-4.22e-05	-0.0010515	-0.0011187	-0.0018553	-0.000476	-0.0003739	0.0006967	0.0012888	0.0010583	0.0008829	0.0002461	-3.36e-05	-8.34e-05
749	0.0001007	6.9e-05	7.8e-05	-1.45e-05	-0.0003605	-0.0009265	-0.0012007	-0.0013827	-0.0008704	-0.0009214	0.0003225	0.0016842	0.0009354	0.0010364	0.0008188	0.0002148	-5.42e-05
750	0.000326	0.0002121	7.65e-05	-6.71e-05	-0.0008322	-0.0019367	-0.0023735	-0.0030161	-0.0025082	-0.0014168	0.0003085	0.0038293	0.0017421	0.0018124	0.0017848	0.0003219	-6.11e-05
751	-0.0001874	0.0002346	0.0001626	-7.76e-05	-0.000216	-0.0015648	-0.001218	-0.0021221	-0.0004838	-0.0002536	0.0010988	0.0011086	0.0012232	0.0011543	0.0003961	4.85e-05	-0.0001832
752	-0.00012	0.0002968	0.0001547	-0.0002193	0.0001583	-0.0019345	-0.002072	-0.0037007	-0.0010082	-0.0004354	0.0015019	0.0025854	0.0018545	0.0014985	0.0003593	-0.0002288	-0.0002891
753	0.0001802	0.0001716	0.0002001	4.13e-05	-0.0004936	-0.0015613	-0.0019807	-0.002521	-0.0009468	-0.0008834	0.0007469	0.0025661	0.0015747	0.0012917	0.0007732	0.0001477	-8.4e-05
754	0.0003012	0.0004995	0.0005417	0.0008655	8.42e-05	-0.0021217	-0.0028288	-0.0034886	-0.0023087	-0.0016629	-0.0002569	0.0046918	0.0014472	0.0012683	0.0011619	-0.0004372	-0.0002467
755	7.87e-05	8.08e-05	-0.0001103	-0.0004822	-0.0009618	-0.0014543	-0.000956	-0.0014247	-0.0009452	-0.0005428	0.0007063	0.0012571	0.0011886	0.0014462	0.0010809	0.0006179	-2.79e-05
756	0.0001346	0.0004196	0.0002667	-0.0001541	-0.0011596	-0.0021803	-0.0010691	-0.0014186	-0.0012283	-0.0005604	0.0006224	0.0013917	0.0011301	0.0015591	0.0015313	0.000625	-0.0002184
757	0.0001847	6.63e-05	-7.14e-05	-0.0003023	-0.0005474	-0.0012021	-0.001291	-0.0018162	-0.0011165	-0.0007214	0.0005276	0.0018358	0.0012381	0.0012672	0.0009177	0.0003188	-4.89e-05
758	0.0002706	0.0001327	0.0002253	5.62e-05	-0.0002172	-0.0006657	-0.0006977	-0.0008313	-0.0005391	-0.0005292	0.0004406	0.0009189	0.0007528	0.0008921	0.000605	0.0001173	-5.29e-05
759	-4.28e-05	0.0001834	0.0001702	0.0001081	3.7e-06	-0.0013487	-0.0015408	-0.0023166	-0.0008129	-0.0007724	0.0004505	0.0020372	0.0012124	0.0009982	0.0004812	-0.0001483	-0.0001348
760	6.31e-05	0.0003217	9.96e-05	-0.00013	-0.0009825	-0.0026375	-0.0023402	-0.0033112	-0.0024617	-0.0008932	0.0006606	0.0033253	0.0015606	0.0020272	0.0019721	0.0004462	-0.0001233
761	0.0001229	9.9e-05	3.98e-05	-0.0001868	-0.0001053	-0.0013498	-0.0019167	-0.0027867	-0.0009782	-0.0008706	0.0008026	0.0024764	0.0016525	0.0013059	0.0005827	3.9e-05	-7.23e-05
762	0.0002443	0.0002499	0.0003372	0.0001244	-1.26e-05	-0.000866	-0.0008758	-0.001202	-0.0001431	-0.0004056	0.0006753	0.0008458	0.0009028	0.000832	0.0002756	-3.58e-05	-0.0001454
763	1.69e-05	0.0001739	6.7e-05	-6.95e-05	-0.0002698	-0.0018479	-0.0024123	-0.0035172	-0.0014687	-0.0008561	0.0008898	0.0030641	0.0017967	0.0015152	0.0008463	4.14e-05	-0.0001237
764	6e-06	0.0002575	0.0002377	-4.89e-05	-7.9e-05	-0.001505	-0.0015623	-0.0026944	-0.0005858	-0.0003222	0.0012474	0.0017201	0.0015316	0.0012563	0.0002929	-0.0001215	-0.0001779
765	4.68e-05	2.95e-05	-2.24e-05	-0.0001562	-0.0005465	-0.0009939	-0.0008804	-0.001087	-0.0008647	-0.000563	0.0003147	0.0011884	0.0007567	0.0009627	0.0008476	0.0003601	3.17e-05
766	0.000215	0.0001217	7.77e-05	0.0001259	0.0006473	-0.0013592	-0.0027158	-0.0035502	-0.0026467	-0.0015817	0.0002662	0.0045239	0.0015816	0.0014089	0.0012268	-0.0003413	-3e-05
767	5.3e-05	0.0001392	4.7e-06	-0.000252	-0.0002321	-0.0014666	-0.0016431	-0.0025648	-0.0007	-0.0005086	0.0009543	0.0018671	0.001496	0.0012396	0.0004744	0.000117	-0.0001134
768	-0.0001303	0.0002324	0.0001988	8.65e-05	-0.0001233	-0.0014529	-0.0015061	-0.0023975	-0.0006403	-0.0002722	0.0009109	0.001727	0.0011904	0.0009302	0.0003478	-0.0001559	-0.0001916
769	0.0003234	0.0003019	0.0001934	0.0002724	0.000421	-0.0019586	-0.0032249	-0.0041461	-0.0028711	-0.0018719	0.0001096	0.0053977	0.0018499	0.0015869	0.0013907	-0.0004183	-0.000161
770	0.0001399	0.0003286	0.0002502	1.3e-06	-0.0008238	-0.0013298	-0.0003184	-0.0004404	-0.0010911	-0.0003045	0.0002315	0.0008124	0.000492	0.0010435	0.0012971	0.0003389	-0.0001743
771	4.56e-05	3.47e-05	4.22e-05	-8.81e-05	-5.5e-06	-0.0012137	-0.0014724	-0.0023187	-0.0005738	-0.0005761	0.0009586	0.0017128	0.0014542	0.0011466	0.0002857	2.3e-06	-2.32e-05
772	1.18e-05	0.0003289	0.0001389	-0.0001488	8.45e-05	-0.0018405	-0.0021885	-0.003543	-0.001427	-0.0006346	0.0010026	0.0028855	0.0016979	0.0014743	0.0007252	-0.0001547	-0.0002754
773	0.0001025	4.31e-05	5.6e-05	-9.23e-05	-0.0001758	-0.0008127	-0.0010155	-0.0013704	-0.0004064	-0.0004837	0.0006085	0.0010931	0.0009785	0.0008542	0.0003655	0.0001432	-2.01e-05
774	0.0001485	0.0001914	0.0002959	0.0002019	0.0002434	-0.0007086	-0.0007421	-0.001167	-0.0003321	-0.0006326	0.0004108	0.0010033	0.000848	0.0008082	0.0002122	-0.0001928	-0.0001046
775	0.0001334	0.0002108	-2.4e-05	-0.0004052	-0.0005826	-0.0026203	-0.0031668	-0.0046949	-0.001752	-0.0010829	0.0014587	0.0038288	0.0026494	0.0022707	0.001169	0.0002824	-0.0001448
776	-1.01e-05	0.0003613	0.0002425	2.44e-05	0.000336	-0.0021853	-0.0030388	-0.0046632	-0.0018961	-0.0009671	0.0010849	0.0042488	0.002019	0.0014992	0.000773	-0.0004111	-0.0003392
777	0.0001136	1.72e-05	-1.06e-05	-0.0001152	-0.0003222	-0.0007813	-0.0008799	-0.0011628	-0.000823	-0.0005305	0.0003369	0.0012524	0.0007966	0.000881	0.0006679	0.0002193	2.59e-05
778	0.0001163	0.0001791	0.0001419	1.14e-05	8.01e-05	-0.0012718	-0.00174	-0.0025559	-0.0012319	-0.0006403	0.0005909	0.0023309	0.001271	0.0011165	0.0006712	-7.84e-05	-0.0001086
779	0.0004183	0.0004586	0.0001929	-0.000344	-0.0012081	-0.0031223	-0.0031413	-0.0040038	-0.0015459	-0.0015488	0.0010774	0.0038148	0.002456	0.0024026	0.0016876	0.0006977	-0.0002815
780	-1.93e-05	0.0002192	0.0001872	-1.9e-05	-0.0003353	-0.0013337	-0.0007602	-0.001349	-0.0005297	-0.0001107	0.0007629	0.0007274	0.0008631	0.0009912	0.0005514	0.0001261	-0.0001223
781	0.0001878	0.0002633	0.0002213	6.74e-05	-0.0008412	-0.0019398	-0.0024008	-0.0030447	-0.0013859	-0.0011979	0.0005133	0.0032938	0.0016952	0.0014649	0.0011297	0.0002262	-0.0001373
782	0.0003194	0.0002186	0.0002607	8.1e-06	-0.0001929	-0.0013358	-0.0016563	-0.0021786	-0.000737	-0.0008495	0.0008127	0.0019482	0.0014528	0.0013574	0.0007082	0.0001187	-0.0001213
783	-8.35e-05	0.0001075	-2.08e-05	-0.000374	-9.81e-05	-0.0017792	-0.001946	-0.0033704	-0.0009698	-0.0005105	0.001551	0.0023383	0.0018636	0.0015957	0.0004286	0.0001018	-0.0001009
784	2.62e-05	0.0002345	7.33e-05	-0.0003346	-0.0003955	-0.001936	-0.0019586	-0.0030914	-0.0006076	-0.00049	0.0013887	0.0020112	0.0018972	0.0015375	0.000497	0.0001935	-0.0001896
785	0.0003696	0.0003563	0.0003925	0.0006415	0.0006711	-0.0020041	-0.003308	-0.003899	-0.0031616	-0.0023915	-0.0004287	0.0056534	0.0017941	0.001698	0.0016313	-0.0004147	-0.0001134
786	0.0001072	9.58e-05	-3.04e-05	-7.54e-05	-0.0007441	-0.0014317	-0.0014033	-0.0018067	-0.0018738	-0.0006662	0.0001042	0.0024005	0.0009609	0.0011457	0.0013472	0.0003026	2.74e-05
787	4.12e-05	8.61e-05	5.83e-05	-0.0001475	0.0001431	-0.001108	-0.0014978	-0.0023072	-0.0007556	-0.000803	0.0007884	0.0020294	0.001427	0.0011416	0.0003732	-5.82e-05	-9.9e-05
788	5e-05	0.0001614	-4.1e-05	-0.0003331	0.0001889	-0.0019676	-0.0025801	-0.004078	-0.0018494	-0.00087	0.0011455	0.0035912	0.0020766	0.0018145	0.0008679	-5.89e-05	-0.0001146
789	0.0002229	3.52e-05	3.17e-05	-0.0002311	-0.0003502	-0.0010008	-0.0012489	-0.0016992	-0.0005669	-0.0007672	0.000814	0.0014245	0.00136	0.0012731	0.0005817	0.0002442	-3.32e-05
790	0.0001748	0.000171	0.0001905	6.38e-05	-7.56e-05	-0.0011047	-0.0014284	-0.0020196	-0.0006638	-0.0006449	0.0006139	0.0018343	0.0012551	0.001005	0.0004598	-6.56e-05	-0.0001045
791	-1.25e-05	0.0002061	2.4e-06	-0.0003415	-0.0015521	-0.0019244	-0.00068	-0.0007661	-0.0016959	-0.000648	0.0002662	0.0014533	0.0008731	0.0015167	0.0019079	0.0008405	-4.95e-05
792	2.5e-05	0.0002244	0.0001432	-2.28e-05	-0.0001575	-0.0021097	-0.0025764	-0.0039223	-0.0012473	-0.0006651	0.0012082	0.0030841	0.0020418	0.001591	0.0006579	-8.61e-05	-0.0001457
793	0.0002385	2.12e-05	1.06e-05	-0.0003077	-0.000686	-0.0008206	-0.0003628	-0.000371	-0.000415	-0.0006512	0.0004305	0.0005084	0.0009271	0.0011669	0.0008021	0.0005191	7e-06
794	0.0002034	0.0001993	0.000145	-4.33e-05	4.52e-05	-0.001318	-0.0019368	-0.0027833	-0.0012482	-0.0007956	0.0006567	0.0025891	0.0014018	0.0011719	0.0007155	-6.54e-05	-0.0001388
795	5.69e-05	0.0003937	0.0004107	0.0002423	-0.0007914	-0.0022049	-0.0021756	-0.0025884	-0.0009546	-0.0012355	0.0006985	0.0031012	0.0016704	0.0014661	0.001019	0.0001408	-0.0003305
796	4.95e-05	0.0002162	6.68e-05	-0.0003523	-0.0003248	-0.0019107	-0.0018438	-0.0031623	-0.0007885	-0.000429	0.0015606	0.0019514	0.0018414	0.0017124	0.0005531	0.0001771	-0.0001499
797	0.0001012	0.0001275	0.0002157	0.0001142	8.86e-05	-0.0013776	-0.0022015	-0.0028548	-0.0013542	-0.0015986	0.0003718	0.0031648	0.0015732	0.001335	0.0007985	-3.06e-05	-5.96e-05
798	0.0001254	0.0001187	5.84e-05	-0.0001345	-0.0004775	-0.0010969	-0.0010292	-0.0012999	-0.0007166	-0.0005223	0.000399	0.0012327	0.0008649	0.000967	0.0007402	0.000336	-3.47e-05
799	-6.38e-05	0.000171	1.43e-05	-0.0002938	-0.0004114	-0.0015855	-0.0015369	-0.0026507	-0.0009386	-0.0004422	0.0011207	0.0018709	0.0015014	0.0014017	0.0005698	0.0001312	-0.0001715
800	0.0002436	0.0003781	0.0002387	0.0003887	-0.0001118	-0.0023788	-0.0032195	-0.0041713	-0.0027291	-0.0016661	-9.6e-06	0.0050902	0.0018514	0.0016423	0.0014846	-0.0002428	-0.0001959
801	0.0001777	8.54e-05	0.0001304	-0.0001464	-0.0002272	-0.0014322	-0.0016081	-0.0023241	-0.0003806	-0.000566	0.0012481	0.0016211	0.0016998	0.0013715	0.0003531	0.0001827	-4.09e-05
802	4.25e-05	0.0001588	0.0001286	-4.85e-05	0.0001164	-0.001206	-0.0014146	-0.0023337	-0.0006851	-0.0004932	0.0008424	0.0018099	0.0013349	0.0010675	0.0002972	-0.0001336	-0.0001089
803	0.0001421	9.36e-05	9e-06	-0.0001711	-0.0009668	-0.001407	-0.0013855	-0.0016393	-0.0015627	-0.0010579	0.0003438	0.0023269	0.0012627	0.0014458	0.0014456	0.0004304	-7.63e-05
804	-2.65e-05	0.0001798	0.0001683	9.3e-05	-2.98e-05	-0.0010017	-0.000946	-0.001534	-0.000505	-0.0001237	0.0005765	0.0010215	0.0006946	0.0006484	0.0003109	-9.63e-05	-0.0001221
805	0.0002696	5.52e-05	2.63e-05	-0.0002572	0.0002264	-0.0014039	-0.0021859	-0.0030965	-0.001476	-0.0013232	0.0008966	0.0030936	0.0019657	0.0017758	0.0008757	7.01e-05	-5.85e-05
806	0.0003232	0.0002222	-5.01e-05	-0.0005656	-0.0017763	-0.0019075	-0.0006702	-0.0006196	-0.0013859	-0.0008577	0.0003051	0.0013788	0.0011788	0.0017451	0.0019326	0.0010254	-6.68e-05
807	-6.3e-05	0.0001524	0.0001519	0.0001165	-0.0001601	-0.0009802	-0.0010618	-0.0015511	-0.00047	-0.0005055	0.000451	0.0013433	0.0008589	0.0007106	0.0003362	-9.54e-05	-0.0001484
808	-4.67e-05	0.000183	4.39e-05	-0.0002163	-0.0005957	-0.0011907	-0.0004951	-0.0009203	-0.0006159	-0.0002116	0.0005019	0.0006439	0.0007623	0.0009849	0.0007322	0.0003051	-0.0001159
809	0.000465	0.000186	0.0001124	-0.0003586	-0.0003921	-0.0025483	-0.0035301	-0.0050592	-0.0015496	-0.0016859	0.00178	0.0042901	0.003303	0.0026882	0.0010853	0.0002052	-0.0001432
810	0.0004568	0.0006535	0.0005732	0.0003294	-0.0011365	-0.0031275	-0.0031972	-0.0037959	-0.0016954	-0.0017314	0.0006618	0.0047996	0.0023136	0.0020539	0.0016083	0.0001844	-0.0003642
811	-4.79e-05	8.48e-05	6.23e-05	-2.06e-05	0.0002303	-0.001204	-0.0020037	-0.0028531	-0.0013768	-0.0008919	0.0005622	0.0027988	0.0012821	0.0010043	0.0006131	-9.48e-05	-9.08e-05
812	0.0002672	0.0003759	0.0002385	7.87e-05	-0.0002396	-0.0022216	-0.0031913	-0.0042965	-0.0022183	-0.0018031	0.0004672	0.0048817	0.0020363	0.0017011	0.0012464	-0.0001533	-0.0002484
813	7.92e-05	2.91e-05	-1.74e-05	-0.0002343	-0.0002866	-0.0013671	-0.001691	-0.0024763	-0.0008992	-0.000846	0.0010227	0.0019877	0.0016343	0.0015198	0.0006575	0.0002275	-1.85e-05
814	0.0001279	4.27e-05	2.14e-05	-0.0001606	-6.91e-05	-0.0010442	-0.0013662	-0.0020449	-0.0010182	-0.0005923	0.0006803	0.0018491	0.0012327	0.0011378	0.0006186	0.000118	4e-06
815	-4.04e-05	0.0002875	0.0002015	5.15e-05	-0.0004599	-0.0013326	-0.0010957	-0.0015074	-0.0009298	-0.0004828	0.0003795	0.0014989	0.0007241	0.0008737	0.0008426	0.0001433	-0.0002428
816	9.84e-05	0.0004393	0.0003444	0.0006153	0.000643	-0.002301	-0.0033432	-0.0045123	-0.0033693	-0.0015681	-0.0002425	0.0055495	0.0012756	0.0011841	0.0013923	-0.0006001	-0.0002732
817	0.0001925	0.0001126	0.0001001	-0.0001853	-0.0002896	-0.0014704	-0.0017878	-0.0025045	-0.0006523	-0.0007002	0.0010801	0.0019182	0.0017058	0.001411	0.0005503	0.0002129	-6.86e-05
818	9.34e-05	0.0002283	0.0001125	-0.0003024	-0.0001258	-0.0018303	-0.0019339	-0.0032848	-0.0006588	-0.0004986	0.0015922	0.0020874	0.0020201	0.0016762	0.0003925	5.33e-05	-0.0001639
819	7.82e-05	5.68e-05	-0.0001519	-0.0005066	-0.001568	-0.0013027	0.0001226	0.0003782	-0.001147	-0.000574	-5.08e-05	0.0004708	0.0006017	0.0013084	0.0016909	0.0009604	6.51e-05
820	-6e-07	0.0002476	0.0002168	6.43e-05	-0.0001411	-0.0010388	-0.000833	-0.0013433	-0.0004407	-0.0001213	0.0005888	0.0008706	0.0006803	0.0006735	0.0003719	-2.82e-05	-0.0001826
821	9.03e-05	6.27e-05	-3.58e-05	-0.0001194	-0.000236	-0.0014321	-0.0019417	-0.0027614	-0.0015262	-0.0007898	0.0005345	0.0026703	0.0014305	0.0013043	0.0008773	0.0001306	-2e-06
822	0.0003089	0.0002483	0.0002176	-1.73e-05	-0.0005884	-0.0021984	-0.0025684	-0.0033826	-0.0019	-0.0011748	0.0009028	0.0034132	0.0020375	0.0019883	0.0014835	0.0002747	-9.9e-05
823	4.4e-05	0.0001742	9.86e-05	-0.0001472	-0.0002039	-0.0011948	-0.0012435	-0.0019312	-0.0005186	-0.0007132	0.0005797	0.0015541	0.0012043	0.0010418	0.0004086	6.34e-05	-0.0001657
824	1.25e-05	0.0002139	7.51e-05	-0.0001261	-0.0003479	-0.0012282	-0.0010742	-0.0017681	-0.0008537	-0.0003135	0.0006148	0.0014027	0.0009432	0.0009841	0.0006412	7.72e-05	-0.0001775
825	0.0001148	0.000137	1.38e-05	-0.0002357	6.02e-05	-0.001943	-0.0029093	-0.0043182	-0.0016869	-0.0011292	0.0011236	0.0039503	0.0022956	0.001746	0.0007791	-0.0001039	-9.79e-05
826	0.0002808	0.0004227	0.000466	0.0001688	-0.0002099	-0.0025691	-0.0027496	-0.0037468	-0.001018	-0.0010071	0.0013021	0.003096	0.0022648	0.0019507	0.0009056	9.08e-05	-0.0002225
827	5.75e-05	0.0001227	-8.6e-06	-0.000247	-0.0001303	-0.0014679	-0.0019566	-0.0029335	-0.0011859	-0.0007252	0.0007997	0.0025016	0.0015673	0.0013167	0.0006749	8.6e-05	-0.0001088
828	0.0001329	0.0004427	0.0004917	0.000402	-0.0003651	-0.0015807	-0.0016888	-0.0022686	-0.0008855	-0.0007967	0.000352	0.0021951	0.0010367	0.0009398	0.000728	-5.25e-05	-0.0002861
829	0.0001274	7.22e-05	-3.97e-05	-0.0004253	-0.0006458	-0.0012956	-0.0009969	-0.0014818	-0.0004777	-0.0006222	0.000855	0.001019	0.0013551	0.001392	0.0006996	0.0004738	-5.7e-05
830	0.0002281	0.0001034	9.1e-05	-0.0002496	0.0001342	-0.0012816	-0.0017158	-0.0027359	-0.000831	-0.0007808	0.0012804	0.0021637	0.0018103	0.0015663	0.0004447	1.25e-05	-5.38e-05
831	1.94e-05	0.000151	0.0001178	4.59e-05	-7.49e-05	-0.0012116	-0.0013262	-0.001909	-0.0006236	-0.0004337	0.0005234	0.0015875	0.0009947	0.0008412	0.0004251	-7.1e-06	-8.61e-05
832	0.0001807	0.0003909	0.0002081	-8.22e-05	-0.0001019	-0.0023744	-0.0028332	-0.0042008	-0.0015527	-0.0014535	0.0008665	0.0039904	0.0023645	0.0019112	0.00096	-0.0001575	-0.0003286
833	0.0002777	6.78e-05	0.0001641	2.92e-05	-0.0002563	-0.0007317	-0.0009468	-0.0010877	-0.0007592	-0.0007727	0.0004574	0.0013041	0.0009589	0.0010723	0.000746	0.0001674	1.2e-06
834	4.37e-05	0.0001263	0.000102	9.9e-06	4.67e-05	-0.0010916	-0.0013244	-0.0020987	-0.0006719	-0.0003429	0.000706	0.0015904	0.0010987	0.0008826	0.0003127	-8.49e-05	-7.47e-05
835	0.0001208	0.0001557	5.37e-05	-0.0005049	-0.0005714	-0.0021639	-0.002257	-0.0034348	-0.0005016	-0.0008295	0.001887	0.0022254	0.0024803	0.0020513	0.000546	0.0003874	-0.0001407
836	2.34e-05	9.85e-05	-1.23e-05	-0.0002585	-0.0004298	-0.0012834	-0.0011435	-0.0018086	-0.0006722	-0.0003131	0.0008244	0.0012568	0.0011391	0.0011112	0.0005738	0.0002728	-4.81e-05
837	0.000237	0.0001858	0.0002297	7.3e-05	-0.0002342	-0.001201	-0.0016282	-0.0019884	-0.0008332	-0.0013661	0.0002597	0.0023016	0.0014069	0.0012526	0.0007973	0.0001036	-0.0001078
838	0.0003276	0.0003966	0.0003133	0.0002913	-0.0009085	-0.0026223	-0.0033279	-0.0041471	-0.0027007	-0.0015175	0.0004466	0.0049121	0.0019664	0.0018846	0.0018027	0.0001592	-0.0001655
839	-8.44e-05	9.29e-05	2.07e-05	-0.0001631	0.0004666	-0.0015108	-0.0021877	-0.0034997	-0.0014833	-0.0007751	0.0010646	0.0030969	0.0016482	0.0013266	0.0005013	-0.0002095	-8.65e-05
840	-1.27e-05	0.0001186	8.21e-05	-9.37e-05	-0.0001386	-0.001175	-0.0011117	-0.0018584	-0.0003003	-0.0002479	0.0008768	0.0011327	0.0011501	0.0009187	0.0002056	1.27e-05	-7.84e-05
841	0.0002146	8.06e-05	0.000101	-2.03e-05	0.0003579	-0.0011607	-0.0021129	-0.0028931	-0.0013684	-0.0011174	0.0006311	0.0030476	0.0015857	0.0012394	0.0006635	-0.0001442	-6.83e-05
842	0.0002531	0.0002341	1.6e-05	-0.0003543	-0.0013185	-0.0016199	-0.0008932	-0.0010374	-0.0015128	-0.000777	0.0002595	0.0016268	0.0009309	0.0015315	0.0017372	0.0007135	-8.61e-05
843	-8.15e-05	7.2e-05	3.47e-05	-0.0002101	-0.0001733	-0.0016656	-0.0020632	-0.0032726	-0.0008134	-0.000767	0.001421	0.0023601	0.0019482	0.0015669	0.000408	3.62e-05	-9.41e-05
844	0.0002493	0.0003484	7.93e-05	-6.22e-05	-0.0010792	-0.0023874	-0.0023339	-0.0031205	-0.0030013	-0.0012375	0.000205	0.0040278	0.0016129	0.0019025	0.0021724	0.000315	-0.0001812
845	9.15e-05	7.6e-06	8.59e-05	-6e-05	-0.0003989	-0.0005949	-0.0004301	-0.0002903	-0.0003564	-0.0007259	0.0002039	0.0005425	0.00064	0.0008226	0.0006325	0.0003461	3e-07
846	0.0001107	9.29e-05	7.43e-05	-0.0001093	-8.21e-05	-0.0010454	-0.0013956	-0.0020737	-0.0006524	-0.0005882	0.0006759	0.0017133	0.0012565	0.0010084	0.0003977	3.66e-05	-6e-05
847	6.66e-05	0.0002562	1.09e-05	-0.0004228	-0.0008213	-0.0021218	-0.0018377	-0.0028795	-0.0012522	-0.0007441	0.0011331	0.002228	0.0017465	0.0018815	0.0011719	0.0003933	-0.0002421
848	-2.45e-05	0.0003192	0.0001665	-5.24e-05	0.0001627	-0.0026677	-0.0034131	-0.0052829	-0.0019256	-0.0010492	0.0013341	0.0043725	0.0026176	0.0020261	0.0009056	-0.0002356	-0.0002429
849	0.0001704	6.26e-05	-0.0001226	-0.0004951	-0.000902	-0.0012924	-0.0009117	-0.0013617	-0.0008849	-0.0005466	0.0006924	0.001233	0.0011813	0.0013949	0.0010095	0.0005619	-2.27e-05
850	0.0001104	0.000261	0.0003031	0.0002302	0.0005598	-0.0008938	-0.0011962	-0.0019556	-0.0007928	-0.0004254	0.0006017	0.0017554	0.0009332	0.0007717	0.0002763	-0.0004599	-0.0001877
851	4.39e-05	0.0001059	7.84e-05	-7.12e-05	-0.0001927	-0.0015557	-0.0019407	-0.0028398	-0.0008409	-0.0006537	0.0009793	0.0022977	0.0016618	0.0012937	0.0005083	3.06e-05	-6.4e-05
852	-7.62e-05	0.0003117	0.0001687	-0.0002088	-0.0003156	-0.0017834	-0.0015219	-0.002721	-0.0007264	-0.0002032	0.0013761	0.0016075	0.0015443	0.0014359	0.0005094	4.36e-05	-0.000231
853	0.0001178	0.0001307	0.0001823	6.79e-05	-6.8e-05	-0.0011027	-0.0015081	-0.0019607	-0.0007973	-0.0011822	0.0002905	0.0020713	0.0012763	0.0011248	0.000609	4.02e-05	-6.9e-05
854	0.0003054	0.0003338	0.0003876	0.0002158	-0.0007277	-0.001329	-0.0008223	-0.0004319	-0.0011402	-0.0008292	-7.53e-05	0.0014159	0.0004598	0.0009224	0.0012707	0.0004989	-7.49e-05
855	2.36e-05	0.0001208	-1.51e-05	-0.0001791	-0.0002363	-0.0013883	-0.0016056	-0.0024552	-0.001118	-0.0006101	0.0006985	0.0020987	0.0013399	0.001231	0.0006949	0.000113	-8.95e-05
856	-0.0001372	0.0003261	0.000256	-7.25e-05	-0.0001397	-0.0017204	-0.0012026	-0.0023207	-0.0003009	-4.51e-05	0.0013879	0.0009472	0.0013068	0.0012085	0.0002435	-5.47e-05	-0.0002581
857	0.000132	3.45e-05	1.95e-05	-5.83e-05	-0.0003939	-0.0012666	-0.0017306	-0.0022859	-0.0013536	-0.0008381	0.0005074	0.002368	0.001323	0.0012491	0.0009077	0.0001905	2.46e-05
858	0.0002485	0.0002201	8.9e-05	-5.89e-05	-0.0010909	-0.001287	-0.000683	-0.0004954	-0.0019249	-0.0008459	-0.0003127	0.0017818	0.0003598	0.001171	0.0018654	0.0006106	-1.03e-05
859	6.66e-05	0.0001217	-2.08e-05	-0.0003233	-9.05e-05	-0.0016513	-0.0021258	-0.0033238	-0.0010024	-0.0007533	0.0011046	0.002634	0.0019075	0.0014817	0.0005348	4.58e-05	-0.0001215
860	0.0002056	0.0003041	6.43e-05	-1.63e-05	0.0004181	-0.0032534	-0.0052625	-0.0073525	-0.0049054	-0.0021218	0.0007091	0.008191	0.0029394	0.0025226	0.0022698	-0.0003987	-0.0001356
861	0.0001063	0.0001349	3.99e-05	-0.0001483	-0.0002996	-0.0013815	-0.0016475	-0.0023241	-0.0007959	-0.0006169	0.0007006	0.0019928	0.0013661	0.0011302	0.0005958	0.0001352	-9.2e-05
862	0.0002775	0.0001302	0.0002034	-7.3e-06	-0.0002191	-0.0008917	-0.0012037	-0.0015787	-0.0004436	-0.0007904	0.0005827	0.0014369	0.0012018	0.0010412	0.000463	9.68e-05	-7.16e-05
863	5.88e-05	0.0002119	5.91e-05	-0.0001954	-0.0007969	-0.0015665	-0.0011617	-0.0015471	-0.0010864	-0.000608	0.0004215	0.0015011	0.0009396	0.0012449	0.0011446	0.0004602	-0.0001067
864	-0.00013	0.0001774	0.0001027	6.8e-06	-0.0004871	-0.001157	-0.0005493	-0.0009933	-0.0008585	-0.0001225	0.0003762	0.0008298	0.0004179	0.0007395	0.0007784	0.0001109	-0.0001206
865	0.0002901	0.0002749	0.0001633	-4.97e-05	-6e-06	-0.002586	-0.0036092	-0.0050651	-0.0021027	-0.0016671	0.0009783	0.0049247	0.0028376	0.0022344	0.0012383	-0.0001032	-0.0001746
866	0.0001736	0.0003079	0.0002158	-6.75e-05	-0.0003436	-0.0018614	-0.0020804	-0.0030572	-0.0008495	-0.0007019	0.0010685	0.0025387	0.0018335	0.0014615	0.0006563	7.4e-06	-0.0002231
867	3.68e-05	6.6e-05	1.28e-05	-5.16e-05	0.0002583	-0.0008807	-0.0012982	-0.0019712	-0.0008122	-0.0005783	0.0004755	0.0018841	0.0010652	0.000808	0.0003215	-0.0001544	-5.75e-05
868	6.62e-05	0.00043	0.0004178	0.0002343	-0.0002142	-0.0016877	-0.0017887	-0.0026339	-0.0009328	-0.0009264	0.0004295	0.0023005	0.0012379	0.0011243	0.0006796	-0.0001076	-0.0003083
869	8.41e-05	3.74e-05	-2.28e-05	-0.0003192	-0.0003657	-0.0015725	-0.0016589	-0.0025807	-0.0006967	-0.0004944	0.0013133	0.0017175	0.0017103	0.0014839	0.0005193	0.0002951	-4.4e-06
870	0.0002358	0.0001756	0.0002423	0.0001373	6.89e-05	-0.0012448	-0.0016453	-0.002364	-0.0011133	-0.000744	0.0007479	0.0021515	0.0013809	0.0012988	0.0006871	-6.84e-05	-8.35e-05
871	0.0003601	0.0005887	0.0004523	0.0001285	-0.0017918	-0.002286	-0.0011702	-0.000593	-0.0017453	-0.0012168	-0.0002671	0.0023626	0.00051	0.0012606	0.0020366	0.0009533	-0.0003017
872	1.77e-05	0.0002833	0.0001363	-8.6e-06	-0.000407	-0.0016493	-0.0018507	-0.0027859	-0.0015009	-0.0006142	0.0006038	0.0025644	0.0012989	0.0012136	0.0009364	2.13e-05	-0.0002268
873	8.75e-05	7.44e-05	1.92e-05	-0.0002762	-0.0002687	-0.0012265	-0.001263	-0.0019613	-0.0003361	-0.0004246	0.0010718	0.0011493	0.0013706	0.0011931	0.0003322	0.0002594	-3.64e-05
874	0.0001427	0.0002034	0.00031	0.0002544	0.00049	-0.001034	-0.0015447	-0.0023698	-0.0009152	-0.0005741	0.0007088	0.0021343	0.0012067	0.0009438	0.0003513	-0.0003974	-0.0001289
875	0.0001389	0.0001757	-2.59e-05	-0.0001394	-0.0010844	-0.0013671	-0.0009933	-0.0010155	-0.0020114	-0.0009163	-0.0002281	0.0022146	0.0006108	0.0011793	0.0017787	0.0005219	-5.25e-05
876	2.28e-05	0.0002969	0.0002858	0.000202	9.82e-05	-0.0013331	-0.0014935	-0.002327	-0.0007521	-0.0003724	0.0006971	0.0018382	0.0011372	0.0009108	0.0004035	-0.0002369	-0.0002136
877	0.0004185	0.0002416	-0.0001628	-0.0005166	0.0003398	-0.0033291	-0.005452	-0.0076941	-0.0044556	-0.0025401	0.0013377	0.0083894	0.0037334	0.0031257	0.0021779	-0.0002864	-0.0002269
878	0.0002791	0.0001976	0.0001189	-0.0001963	-0.0005972	-0.0014948	-0.001537	-0.0019989	-0.0010594	-0.0009142	0.0006815	0.0019225	0.0013697	0.0015601	0.0011108	0.0003867	-8e-05
879	1.83e-05	9.99e-05	6.43e-05	-5.41e-05	-0.0001518	-0.000945	-0.0010968	-0.0016518	-0.0005122	-0.0004639	0.0004334	0.0013143	0.0009481	0.00078	0.0003372	3.82e-05	-5.72e-05
880	3.16e-05	0.0001266	-9.1e-06	-0.0002117	-0.0005565	-0.0011219	-0.0008799	-0.0013259	-0.0008381	-0.0003545	0.0004553	0.0012021	0.0008135	0.0009503	0.0007763	0.0002686	-8.33e-05
881	0.0002295	0.0001505	0.0002265	0.0001661	0.0002427	-0.0014892	-0.0022119	-0.0029712	-0.0012931	-0.001382	0.0004677	0.0031661	0.0017983	0.0014535	0.0007618	-0.0001573	-7.47e-05
882	0.0001118	0.0002342	0.0001802	-0.0001983	-0.0003203	-0.0017451	-0.0017329	-0.0026291	-0.0004903	-0.0004384	0.0013321	0.0015425	0.0016797	0.0014451	0.0004674	0.000246	-0.0001382
883	6.01e-05	6.91e-05	5.63e-05	-0.0001139	-0.0002374	-0.0010069	-0.0012651	-0.0018644	-0.0006135	-0.0006912	0.0007461	0.0015072	0.0012157	0.0011188	0.0004646	6.9e-05	-0.0001167
884	7.33e-05	0.0002505	0.0002732	0.000281	2.09e-05	-0.00122	-0.0013346	-0.001927	-0.0007464	-0.000633	0.0002295	0.0018169	0.0009689	0.0008081	0.0004603	-0.0002108	-0.0001509
885	0.0001639	1.95e-05	-5.1e-06	-0.0003353	-0.0005279	-0.0011184	-0.0010284	-0.001471	-0.0005292	-0.0007091	0.0009268	0.0010968	0.0013472	0.0014238	0.0006658	0.0004196	-1.38e-05
886	0.0001324	0.0001135	-0.0001448	-0.0006649	1.2e-06	-0.0020778	-0.0025719	-0.0042738	-0.0014095	-0.0008953	0.0017228	0.0033474	0.0025064	0.0021345	0.0006677	0.0001241	-0.0001151
887	5.13e-05	0.0003073	0.0002065	0.0001832	-0.0006839	-0.0023114	-0.0026403	-0.0034295	-0.0021279	-0.0010771	0.0005051	0.0037591	0.0016089	0.0015287	0.0014417	0.0001117	-0.0001858
888	2.07e-05	0.0002199	0.0001444	0.0001232	0.0003881	-0.0013513	-0.0020879	-0.0030847	-0.0014676	-0.0007947	0.0005163	0.0031366	0.0013266	0.0009604	0.000551	-0.0003901	-0.0001694
889	0.0002711	5.79e-05	0.0001205	-0.0001755	-0.0002856	-0.0009479	-0.001125	-0.0015577	-0.0001906	-0.0008303	0.0008787	0.001173	0.0014653	0.0012896	0.0003655	0.0001886	-4.05e-05
890	9.86e-05	0.0001442	3.31e-05	-0.0003152	-0.0002123	-0.00173	-0.0021098	-0.0033361	-0.0008711	-0.0006776	0.001274	0.0024651	0.0019993	0.0015695	0.000508	9.58e-05	-0.0001008
891	3.54e-05	0.00015	1.82e-05	-0.0001183	-0.0010516	-0.0014212	-0.0009013	-0.0009227	-0.0016765	-0.0007612	-6.3e-05	0.0017411	0.0005388	0.0011276	0.0015868	0.0005641	-4e-06
892	0.0001471	0.0002091	8.3e-05	-0.0002075	-0.0005731	-0.0012783	-0.0009639	-0.0013382	-0.0005787	-0.0004645	0.0005323	0.0010943	0.000974	0.0010403	0.0007337	0.0003256	-0.000136
893	0.0002058	0.0001728	-5.22e-05	-0.0001063	-0.001391	-0.0026607	-0.0032222	-0.0039656	-0.0038768	-0.0020556	0.0001225	0.0055173	0.002214	0.0024496	0.0026508	0.0005676	-2.42e-05
894	0.0002123	0.0001308	6.64e-05	-0.0002245	-0.000512	-0.0019169	-0.0021775	-0.003062	-0.0013637	-0.0009193	0.0011084	0.0026069	0.0019338	0.0018884	0.0011004	0.0003478	-3.29e-05
895	-0.0001259	0.0002782	0.0002127	-4.22e-05	-0.0001088	-0.0013543	-0.0014866	-0.002457	-0.0007139	-0.0004433	0.0008368	0.0017781	0.0011856	0.0009785	0.0003744	-6.5e-05	-0.0002534
896	6.53e-05	0.0001387	-0.0001071	-0.0006323	-0.0009478	-0.0018613	-0.0011964	-0.0020122	-0.0007261	-0.0004949	0.00116	0.001247	0.0016595	0.0017374	0.0009203	0.0006355	-9.12e-05
897	0.0002903	0.0003224	0.000409	0.0004303	-0.0005313	-0.0021187	-0.0030381	-0.0037285	-0.0020109	-0.0016663	0.0004446	0.0044809	0.0019779	0.0016651	0.0013369	-6.5e-06	-0.0001284
898	0.0001414	0.0002681	0.0002194	0.0001271	-0.0002442	-0.0013222	-0.0014122	-0.0018602	-0.0010333	-0.0005995	0.0003317	0.0019123	0.0008582	0.0009272	0.0008066	5.64e-05	-0.0001516
899	0.0001846	6.32e-05	-4.44e-05	-0.0004343	-0.0001052	-0.0013149	-0.0017395	-0.0026562	-0.0011194	-0.0008784	0.0009827	0.0023357	0.0016712	0.0015121	0.0006886	0.0002106	-0.0001007
900	-4.23e-05	0.0002241	0.0001461	-0.0001219	0.000193	-0.0019669	-0.00247	-0.004056	-0.0013028	-0.0006964	0.0013895	0.003178	0.0020763	0.0016103	0.0004794	-0.0002354	-0.0001598
901	0.000238	-3.6e-06	6.51e-05	-0.00012	-0.0002565	-0.0007406	-0.0010619	-0.001352	-0.0006286	-0.000866	0.000654	0.0013331	0.0011905	0.001213	0.0005959	0.0002009	5.4e-06
902	0.0001561	0.0001454	7.08e-05	-0.0001152	9.2e-06	-0.0012084	-0.0016678	-0.0024535	-0.0009913	-0.0006834	0.0006463	0.0021687	0.0013464	0.0011245	0.0005761	-1.68e-05	-9.81e-05
903	-4.7e-06	0.0003036	0.0002696	6.61e-05	-0.0003537	-0.001907	-0.0018298	-0.0024995	-0.0006453	-0.0008036	0.0008577	0.0022302	0.0015809	0.0013335	0.0006487	7.18e-05	-0.000227
904	1.49e-05	0.0002182	5.11e-05	-4.19e-05	-0.0002887	-0.0020449	-0.0024549	-0.0036847	-0.0020737	-0.0008567	0.0007084	0.0034406	0.0017126	0.0016316	0.0011521	1.36e-05	-0.0001328
905	0.0003029	5.63e-05	0.0001288	-0.0001404	-0.0003726	-0.0008433	-0.0009798	-0.0011542	-0.000454	-0.0007426	0.0006639	0.0011167	0.0011521	0.0011646	0.0006177	0.0003034	-1.98e-05
906	0.0001076	0.0001925	0.0001668	5.76e-05	-1.27e-05	-0.0010139	-0.0012047	-0.0017258	-0.0006507	-0.0007693	0.0002939	0.0016939	0.0010275	0.0008838	0.0004327	-7.85e-05	-0.0001212
907	0.0001186	0.0002258	9.58e-05	0.0001509	-0.0011806	-0.0024477	-0.0025623	-0.0029141	-0.0031599	-0.0014892	-5.12e-05	0.0044134	0.0013982	0.0017657	0.0022655	0.0004405	4.4e-06
908	0.0001079	0.0001734	-4.12e-05	-0.0006184	-0.0006189	-0.0021416	-0.0021699	-0.0035281	-0.0005127	-0.0005442	0.001841	0.0021681	0.0023392	0.0018761	0.0004629	0.000344	-0.0001494
909	0.0002077	0.0002019	0.0001653	0.0001482	0.0002529	-0.0019517	-0.0031604	-0.0041707	-0.0023338	-0.0016859	0.000391	0.004749	0.0020298	0.0016352	0.0012011	-0.0001849	-0.0001181
910	0.0001537	8.57e-05	5.1e-06	-0.0002536	-0.0009937	-0.0009938	-0.0001556	1.47e-05	-0.0008371	-0.0004744	7.53e-05	0.0005497	0.0005501	0.0010039	0.001185	0.0006313	3.5e-05
911	-0.0001222	0.0001862	0.0001315	-4.34e-05	-0.0001239	-0.0014206	-0.0013992	-0.0023824	-0.0004981	-0.0003879	0.0010163	0.0015599	0.0013226	0.0010871	0.0002729	-0.0001308	-0.0002082
912	-0.0001475	0.0002738	0.0002052	0.0001348	5.32e-05	-0.001447	-0.0015346	-0.0025083	-0.0009074	-0.0003117	0.0007463	0.0018749	0.0010932	0.0009337	0.0004433	-0.0002041	-0.0001965
913	0.0003999	0.0004911	0.0005142	0.0003839	-0.0004588	-0.0018683	-0.0026726	-0.0030653	-0.0019339	-0.002557	-0.0002476	0.0044547	0.0015159	0.0015609	0.0013412	8.01e-05	-0.0002276
914	0.0002756	0.0003853	0.0003241	7.05e-05	-0.0003712	-0.0016869	-0.0017072	-0.002288	-0.0009123	-0.0007168	0.0006979	0.0020746	0.0012542	0.0012421	0.0008772	0.0001019	-0.0002511
915	4.9e-05	6.99e-05	-7.94e-05	-0.0004461	-0.0002078	-0.0016661	-0.002005	-0.0032349	-0.0010743	-0.0006528	0.0012991	0.0024291	0.0018958	0.0016153	0.0005876	0.0002236	-5.83e-05
916	2.93e-05	0.0002879	0.0001795	-2.62e-05	-0.0001077	-0.0020065	-0.0024567	-0.0038201	-0.0012902	-0.0006513	0.0011543	0.0029801	0.0019096	0.0015231	0.0006659	-0.0001091	-0.0002136
917	5.08e-05	1.66e-05	-7.16e-05	-0.0002613	-0.000565	-0.0008153	-0.0004006	-0.0005757	-0.0005343	-0.0003184	0.0003206	0.0005388	0.000647	0.0008396	0.0006573	0.0003977	3.07e-05
918	0.0002083	0.0001395	0.0002	5.5e-05	0.0003455	-0.001093	-0.0018281	-0.0026552	-0.0011874	-0.0007979	0.0007745	0.0024821	0.0014226	0.0011951	0.0005736	-0.0001798	-7.41e-05
919	0.0001707	0.0003318	7.59e-05	-0.0004786	-0.0007193	-0.0031678	-0.0035057	-0.0052205	-0.001327	-0.0011854	0.0019269	0.0040593	0.0032454	0.0025858	0.0010576	0.0002846	-0.0002675
920	4.65e-05	0.0002956	0.0001255	-4.75e-05	0.0002462	-0.0017727	-0.0022777	-0.0034846	-0.001775	-0.0008441	0.0006739	0.0033184	0.0015617	0.0013883	0.0008864	-0.0002349	-0.0002566
921	7.43e-05	6.21e-05	3.03e-05	-9.59e-05	-0.0001967	-0.0009007	-0.0010691	-0.0014887	-0.0005378	-0.0003969	0.0005178	0.0012182	0.0009113	0.0007948	0.0004135	0.0001373	-2.8e-05
922	0.0001455	0.0002101	0.0003357	0.0002933	9.56e-05	-0.0009269	-0.0010867	-0.0015472	-0.0004614	-0.0004874	0.0004911	0.0013157	0.0009238	0.0007804	0.0003267	-0.0001988	-0.0001264
923	0.0001532	0.0002207	-6.06e-05	-0.0005916	-0.0018984	-0.002386	-0.0011467	-0.001306	-0.0017048	-0.0009886	0.0005381	0.0018553	0.0014987	0.0020863	0.0021527	0.0011294	-6.6e-05
924	2.48e-05	0.0003498	0.0003888	0.0002279	8.56e-05	-0.0013723	-0.0012071	-0.0020394	-0.0004539	-8.81e-05	0.0009819	0.0011404	0.0009929	0.0009221	0.0002915	-0.0002385	-0.0002326
925	0.000275	0.0001858	8.01e-05	-1.19e-05	-4.87e-05	-0.0015148	-0.0021651	-0.0027492	-0.0018759	-0.0013873	0.0001663	0.0034441	0.0015036	0.0014291	0.0011853	3.8e-06	-0.0001358
926	0.0002629	9.07e-05	3.64e-05	-0.0002091	-0.000672	-0.0012643	-0.0012566	-0.0016454	-0.0013033	-0.000821	0.0005364	0.0019036	0.0012741	0.0014375	0.0011681	0.0003886	-1.92e-05
927	-3.92e-05	0.0001051	3.18e-05	-0.0002182	0.0001215	-0.0014664	-0.0015626	-0.0027946	-0.0006805	-0.0004437	0.0012687	0.0019834	0.0016323	0.0012828	0.0002183	-7.97e-05	-8.58e-05
928	0.0001108	0.0004955	0.0004561	0.0003196	-0.0002796	-0.002032	-0.0026038	-0.00346	-0.0017818	-0.001665	9.14e-05	0.003908	0.0013417	0.0012568	0.0010717	-6.99e-05	-0.0003418
929	0.0002023	0.0001143	-6.54e-05	-0.0004632	-0.0004741	-0.0016931	-0.0018873	-0.0028771	-0.0008964	-0.0007402	0.0011671	0.0021457	0.0018278	0.0016701	0.0007466	0.0003392	-9.08e-05
930	7.13e-05	0.0002647	0.0001565	-0.0002898	-0.0002677	-0.0019803	-0.001956	-0.0034325	-0.0010057	-0.0004577	0.0016965	0.0022899	0.0020248	0.0018261	0.0005637	5.63e-05	-0.0001819
931	4.15e-05	0.0001045	6.94e-05	-9.29e-05	-0.0004554	-0.0012897	-0.0013149	-0.0016634	-0.0007958	-0.0006911	0.0005305	0.0015348	0.0010624	0.0011126	0.0007813	0.0003064	-3.14e-05
932	-2.83e-05	0.0002702	0.0001829	-2.44e-05	-0.0004612	-0.0010157	-9.28e-05	-0.000397	-0.0004673	-5.68e-05	0.0003236	0.0002262	0.0004073	0.0007386	0.0006692	0.0001245	-0.0002004
933	0.0001152	8.82e-05	4.51e-05	-9.73e-05	-0.0001847	-0.0014586	-0.00199	-0.0028286	-0.0010811	-0.0007945	0.0008194	0.0024574	0.0016167	0.0013476	0.0006627	8.97e-05	-4.82e-05
934	0.0001873	0.0002218	0.0002378	4.6e-05	-0.0001369	-0.0019455	-0.0023036	-0.0031937	-0.0009834	-0.0008073	0.0010457	0.0026493	0.0018744	0.0015621	0.0007198	8.34e-05	-0.0001107
935	4.42e-05	8.49e-05	-4.09e-05	-0.0002387	-6.25e-05	-0.0012809	-0.0017704	-0.0026675	-0.0011587	-0.0006275	0.0006959	0.0023371	0.0013775	0.0011491	0.00061	6.37e-05	-6.67e-05
936	-0.0001133	0.000294	0.0002531	0.0001623	4.8e-06	-0.0011862	-0.0011456	-0.0018808	-0.0005707	-0.000149	0.0006451	0.0013046	0.0008112	0.0006804	0.0003136	-0.000197	-0.0002423
937	0.0001463	7.01e-05	4.38e-05	3.92e-05	0.0006141	-0.0014533	-0.0024521	-0.0034669	-0.0018354	-0.0012141	0.000539	0.0036861	0.0017713	0.0014245	0.0007924	-0.0002936	-1.76e-05
938	0.0003256	0.0003946	0.0002218	-0.0002641	-0.0017115	-0.002826	-0.0017826	-0.0020381	-0.0021773	-0.001077	0.0006421	0.0026423	0.0016876	0.0022758	0.0023765	0.0009832	-9.46e-05
939	9.02e-05	0.0001596	7.13e-05	-0.0001799	-0.0004548	-0.0014098	-0.0014934	-0.0021852	-0.0005516	-0.0007216	0.0006909	0.0017354	0.0014524	0.0012214	0.0005361	0.0001751	-0.0001165
940	0.0001394	0.0003588	0.0003225	0.0004586	0.0005375	-0.0016384	-0.0023701	-0.0032476	-0.0021478	-0.0010891	-1.37e-05	0.0037326	0.0011169	0.0009899	0.0009726	-0.000442	-0.0002198
941	9.8e-05	0.0001007	3.42e-05	-0.0002408	-0.0003259	-0.0013453	-0.0015341	-0.0022123	-0.000521	-0.0005832	0.0009658	0.0016213	0.0014801	0.0012279	0.0004667	0.0002184	-7.6e-05
942	0.0003293	0.0001484	0.000179	-0.0001802	0.0002587	-0.0012517	-0.001658	-0.0026692	-0.0007055	-0.0008966	0.0013027	0.0021843	0.0019201	0.0016093	0.0003748	-0.0001524	-9.7e-05
943	-2.25e-05	0.0001482	-1.12e-05	-0.0001526	-0.000757	-0.0014797	-0.0013805	-0.0019913	-0.0015483	-0.000581	0.0004157	0.0021486	0.0010926	0.0012054	0.0011603	0.000274	-8.34e-05
944	0.0005033	0.0007315	0.0006003	0.0004718	-0.0016477	-0.00345	-0.0038848	-0.004739	-0.0026307	-0.0020995	0.0003534	0.0059979	0.0022589	0.0021081	0.0021221	0.0002669	-0.0004761
945	0.0002992	7.45e-05	4.2e-05	-0.000451	-0.0007935	-0.001618	-0.0012252	-0.001747	-0.0006347	-0.0008557	0.0012079	0.0012433	0.0018348	0.0019454	0.0009474	0.0006346	-1.11e-05
946	5.4e-05	8.64e-05	-1.06e-05	-0.0002175	6.47e-05	-0.001339	-0.0017834	-0.0028086	-0.0011578	-0.0005556	0.0008906	0.0023515	0.0014735	0.0012511	0.0005434	6.9e-06	-5.13e-05
947	0.0001428	0.0002186	0.0001775	3.87e-05	-0.0004813	-0.001439	-0.001625	-0.0019565	-0.0010604	-0.0009973	0.0003739	0.0022684	0.0011277	0.0011845	0.0009774	0.0002123	-0.000168
948	1.21e-05	0.0001371	6.46e-05	-6.41e-05	-0.0002077	-0.0010857	-0.0010961	-0.0017237	-0.0007614	-0.0002891	0.0005836	0.0013523	0.0009044	0.0008706	0.0005056	5.53e-05	-8.49e-05
949	0.0002591	0.0001232	3.22e-05	-0.0004618	-0.0001597	-0.0020538	-0.0029768	-0.0043735	-0.0014642	-0.0014262	0.0014544	0.0038233	0.0026753	0.0021444	0.0008548	0.0001651	-0.0001305
950	0.0003166	0.0004007	0.000415	9.88e-05	-0.0006929	-0.0019648	-0.0018805	-0.0021831	-0.0006219	-0.0010515	0.0007291	0.0025086	0.0016611	0.0014585	0.0008723	0.0002551	-0.0002189
951	-0.0001708	0.0001294	0.0001412	0.0001892	4.58e-05	-0.0010823	-0.0014637	-0.0021987	-0.0009561	-0.0005311	0.0004492	0.001926	0.0008187	0.0006616	0.0003996	-0.0002233	-0.0001291
952	-6.6e-06	0.0001162	6.85e-05	-5.86e-05	-0.0002078	-0.0010938	-0.0010712	-0.001645	-0.0006061	-0.0002223	0.0006356	0.0011826	0.0008974	0.0008092	0.0004288	7.97e-05	-6.47e-05
953	0.0002372	6.69e-05	-4.28e-05	-0.0003746	-2.14e-05	-0.0018502	-0.0027261	-0.0038861	-0.0020132	-0.0014723	0.0010369	0.0038104	0.0023442	0.002163	0.0012329	0.0001859	-3.69e-05
954	0.0004022	0.0003872	0.000165	-7.3e-06	-0.0011849	-0.0027893	-0.003136	-0.0039672	-0.0031565	-0.0016821	0.000414	0.0049609	0.0021587	0.0022883	0.0023518	0.0003665	-0.0001668
955	-9.35e-05	0.0001697	0.000193	7.61e-05	0.0002432	-0.0008681	-0.0011066	-0.0016369	-0.000637	-0.0008401	0.000339	0.0016208	0.0008466	0.0007194	0.0003054	-0.0001261	-0.0001643
956	0.0001947	0.0003207	0.0002094	0.0002222	0.0004597	-0.0018904	-0.0028875	-0.0040213	-0.0021877	-0.0013724	0.0004062	0.0045122	0.0018054	0.0014008	0.0009779	-0.0004835	-0.000226
957	5.04e-05	3.25e-05	8.07e-05	-9.36e-05	-0.0002581	-0.0012176	-0.0014798	-0.0021075	-0.0004399	-0.0007218	0.0010243	0.0015798	0.0014952	0.001243	0.000386	9.22e-05	-1.86e-05
958	8.64e-05	9.25e-05	4.8e-05	-0.0001148	-4.52e-05	-0.0011036	-0.0012862	-0.0020244	-0.0005007	-0.0004888	0.0007644	0.00154	0.001306	0.0010237	0.000297	6.7e-06	-5.67e-05
959	7.48e-05	0.0002287	5e-05	-0.0002177	-0.0009597	-0.0012455	-0.0004908	-0.0006586	-0.0010291	-0.0004522	0.0002014	0.0009833	0.0005735	0.0010295	0.0012275	0.000462	-0.0001725
960	-4.08e-05	0.0002486	5.34e-05	-3.44e-05	-0.0005159	-0.0025133	-0.0030118	-0.0044427	-0.0026588	-0.0010019	0.0008043	0.0042392	0.0020156	0.0019369	0.0015479	8.08e-05	-0.0001217
961	0.0001545	0.0001091	6.42e-05	-0.0002025	-0.0004135	-0.0010711	-0.0009614	-0.0012954	-0.0004291	-0.0005328	0.0006106	0.0009859	0.0010693	0.0010701	0.0005739	0.0003218	-4.68e-05
962	8.08e-05	0.000233	0.0002201	2.2e-05	-4.89e-05	-0.0010702	-0.0012184	-0.0019202	-0.0005597	-0.0004643	0.0006462	0.0014699	0.0010375	0.0008827	0.0003575	-0.0001019	-0.0001647
963	8.54e-05	0.0001124	-1.85e-05	-0.0002367	-0.0004737	-0.001567	-0.0017135	-0.0024408	-0.0011168	-0.0006519	0.0007385	0.0020886	0.001401	0.0013703	0.0008792	0.0002999	-4.28e-05
964	-4.22e-05	0.0002827	0.0001907	-9.12e-05	-0.0001021	-0.00168	-0.0016004	-0.0027812	-0.0005241	-0.0002921	0.001254	0.0017471	0.0015785	0.0012639	0.0002909	-0.0001306	-0.0002271
965	0.0001047	8.98e-05	3.4e-06	2.02e-05	0.0004975	-0.0015369	-0.0028159	-0.0039148	-0.0022391	-0.0012652	0.000519	0.0043143	0.0017447	0.0013482	0.0009095	-0.0003437	-3.85e-05
966	0.0004691	0.0003629	0.0001397	-5.76e-05	-0.0021779	-0.0016359	7.86e-05	0.0011179	-0.0030785	-0.0011801	-0.0010432	0.0019866	-9.2e-05	0.0014324	0.0031422	0.001135	5.13e-05
967	9.57e-05	0.0001665	1.24e-05	-0.0002861	-0.0002245	-0.0017604	-0.0023727	-0.0035585	-0.0013072	-0.00085	0.0009973	0.002955	0.0018751	0.001516	0.0007603	0.0001085	-0.0001631
968	-6.41e-05	0.0002578	5.09e-05	-0.0004925	-0.0005095	-0.0020389	-0.0015395	-0.002914	-0.0005119	-0.000233	0.0017671	0.0014182	0.0018243	0.0017172	0.0004558	0.0002454	-0.000225
969	0.0001292	0.0001432	0.0001326	-5.29e-05	-0.0002956	-0.0012334	-0.0013411	-0.001878	-0.0005114	-0.0008076	0.000492	0.0015877	0.0013224	0.00114	0.000505	0.0001369	-7.75e-05
970	0.0002103	0.0003393	0.0004258	0.0004146	-4.95e-05	-0.0016274	-0.0020935	-0.0027422	-0.0012997	-0.000771	0.0005781	0.0027833	0.0013038	0.0010828	0.0007851	-0.0001664	-0.0002048
971	2.86e-05	8.83e-05	-2.35e-05	-0.0002979	0.0001634	-0.0014291	-0.001962	-0.0030872	-0.0011379	-0.0008104	0.001038	0.0026298	0.0017154	0.0014108	0.0005212	-3.12e-05	-0.0001114
972	0.0001715	0.0005279	0.0005214	0.0005637	0.0006841	-0.0025255	-0.0032352	-0.004772	-0.0020998	-0.001445	0.0005957	0.0047932	0.0022243	0.0017299	0.0009813	-0.0007332	-0.0003592
973	0.0001514	5.73e-05	-6.97e-05	-0.0003515	-0.000777	-0.0011655	-0.0009679	-0.0013	-0.0009824	-0.0006665	0.000494	0.0014018	0.0010523	0.001286	0.0010371	0.0004765	-2.48e-05
974	0.0001798	9.44e-05	0.0001214	1.7e-05	-4.89e-05	-0.0008287	-0.0011466	-0.0015675	-0.0007088	-0.0005748	0.0004802	0.0014805	0.0009795	0.0008946	0.0004902	3.7e-05	-5.07e-05
975	5.19e-05	0.0001593	0.0001077	-0.0001075	-0.0004151	-0.0014305	-0.0013397	-0.0018008	-0.0006306	-0.0004488	0.0006756	0.0012943	0.0010876	0.0010422	0.000618	0.0003231	-6.26e-05
976	8.49e-05	0.0001828	-9.1e-05	-0.000351	0.0002172	-0.0022253	-0.0034076	-0.0050251	-0.0029168	-0.0013241	0.0009461	0.0051888	0.0022888	0.0019376	0.001356	-0.0001812	-0.0001495
977	0.0001839	4.07e-05	0.0001579	0.0001303	6.37e-05	-0.0006736	-0.0011702	-0.0014556	-0.0005991	-0.0007625	0.0004713	0.0014847	0.0010119	0.0008836	0.0004229	-2.28e-05	8.1e-06
978	7.36e-05	0.0001787	0.0002008	5.65e-05	2.87e-05	-0.0010241	-0.0011745	-0.0018849	-0.0005209	-0.0003823	0.0006954	0.0013932	0.0010673	0.0008739	0.0002901	-0.0001258	-0.0001136
979	0.0001549	0.0001419	-3.56e-05	-0.0005832	-0.000765	-0.0019665	-0.0017884	-0.0028178	-0.0009252	-0.0008648	0.0014234	0.0019518	0.0020251	0.0020837	0.0009677	0.0005365	-0.0001427
980	-1.24e-05	0.0001856	0.0001587	-2.27e-05	-8.31e-05	-0.0011438	-0.0010526	-0.0017097	-0.0002781	-0.0001744	0.0008252	0.0010046	0.0009995	0.0008238	0.000212	6e-06	-0.0001229
981	0.0002197	8.7e-05	0.0001279	4.33e-05	-0.0003322	-0.0012062	-0.0019561	-0.0024114	-0.0013924	-0.0012757	0.0004553	0.0027917	0.0014896	0.0013503	0.0009807	0.0001454	-5.77e-05
982	0.000415	0.0002977	4.06e-05	-0.0001457	-0.0012816	-0.0018777	-0.0015885	-0.0016809	-0.0023526	-0.0013091	-0.0001566	0.0030576	0.0010091	0.0015974	0.0021591	0.0005916	-0.0001034
983	-6.97e-05	0.0001812	9.3e-05	-0.0001903	6e-07	-0.0016502	-0.0019368	-0.0031717	-0.0009107	-0.0006984	0.0011435	0.0024281	0.0017649	0.0014002	0.000426	-7.03e-05	-0.0001739
984	-2.19e-05	0.0001469	3.03e-05	-0.0002432	-0.0003964	-0.0014588	-0.0012286	-0.0020963	-0.0006916	-0.0002487	0.0010365	0.0013453	0.0012526	0.0012079	0.0005356	0.0001835	-0.0001007
985	0.0003161	0.0001334	0.0001836	-3.04e-05	-3.34e-05	-0.0011795	-0.0017753	-0.0023142	-0.0008973	-0.0012826	0.0005564	0.0024747	0.0016124	0.0013487	0.0007001	3.25e-05	-9.88e-05
986	0.0002206	0.0002351	2.45e-05	-0.0003843	-0.0013831	-0.001835	-0.0010195	-0.0010906	-0.0012546	-0.0008017	0.0003286	0.0015597	0.001121	0.0015208	0.0015917	0.0008241	-6.8e-05
987	-3.7e-05	6.83e-05	-4.18e-05	-0.0002863	-0.0003043	-0.0016953	-0.001758	-0.0028961	-0.0010339	-0.0006132	0.0012707	0.0020946	0.0017045	0.0015974	0.0006221	0.0002007	-4.13e-05
988	0.0003318	0.0004697	0.0003053	0.0002275	-0.0002635	-0.0029848	-0.0040323	-0.0054102	-0.0027768	-0.0019194	0.000522	0.0059524	0.0026314	0.0021418	0.0016535	-0.0001919	-0.0002944
989	6.53e-05	1.48e-05	-3.56e-05	-0.0002277	-0.0007752	-0.0009048	-0.0005905	-0.0006443	-0.00091	-0.000606	0.0002802	0.0010438	0.0007154	0.0010175	0.0010125	0.0004743	1.35e-05
990	0.0001369	5.97e-05	0.000106	6.51e-05	0.0004288	-0.0008253	-0.0013671	-0.0020218	-0.0008379	-0.0006781	0.0005487	0.0019795	0.0011607	0.0008981	0.0003238	-0.0002329	-3.31e-05
991	-0.0001023	0.0003391	0.0002507	-9e-07	-0.0003985	-0.002345	-0.0024263	-0.0037671	-0.0009674	-0.0006603	0.0013953	0.0028094	0.0020551	0.001653	0.0006585	-9.91e-05	-0.0003135
992	-1e-07	0.0002267	0.0001442	1.82e-05	-0.0002168	-0.0012376	-0.0012222	-0.0018623	-0.0007517	-0.0003596	0.0005457	0.0015156	0.0008834	0.0008427	0.0005502	-1.75e-05	-0.0002063
993	0.0003029	7.35e-05	2.74e-05	-0.0001411	0.0003277	-0.0017434	-0.0031177	-0.0040687	-0.0031457	-0.0018978	0.0004647	0.0051115	0.0020995	0.0019876	0.0017341	-5.2e-05	8.5e-06
994	8.27e-05	0.0001313	1.45e-05	-0.0002769	-0.0006869	-0.0014596	-0.0010497	-0.0015693	-0.000917	-0.000448	0.0006706	0.0012237	0.001079	0.0013499	0.000964	0.0004794	-2.75e-05
995	2.23e-05	6.08e-05	8.34e-05	-4.74e-05	-0.0001947	-0.0009412	-0.0012505	-0.0017939	-0.0005143	-0.0006923	0.0006629	0.0015199	0.001191	0.0009846	0.0003647	3.92e-05	-8.64e-05
996	0.0001068	0.0001909	6.2e-05	-2.95e-05	-0.0006486	-0.0016984	-0.0019677	-0.0026784	-0.001733	-0.0007715	0.0004237	0.0028467	0.0013333	0.0012979	0.0011712	0.0001758	-9e-05
997	0.0002373	8.18e-05	1.84e-05	-0.0004239	-0.000451	-0.0013228	-0.0013409	-0.0019681	-0.0002868	-0.0006839	0.0011371	0.0011881	0.0016197	0.0014528	0.0004653	0.0004201	-7.35e-05
998	0.0001745	0.0001702	5.06e-05	-0.0003824	-9.39e-05	-0.0020512	-0.0026047	-0.0041244	-0.0011126	-0.0008866	0.0015997	0.0031536	0.0024982	0.0019513	0.0005972	4.37e-05	-0.0001288
999	4.02e-05	0.0002594	2.18e-05	-7.2e-05	-0.0017131	-0.0019295	-0.000906	-0.0006583	-0.0027828	-0.001091	-0.0005497	0.0025547	0.000298	0.001388	0.0025523	0.0008111	-2.05e-05
1000	4.53e-05	0.0001565	0.0001279	5.21e-05	-6.1e-05	-0.0011143	-0.0014071	-0.0020275	-0.0008252	-0.0006776	0.0003126	0.0019036	0.0010412	0.0008596	0.0004749	-6.2e-05	-8.86e-05
